# Supplementary material for: Rapid evolution of mammalian X-linked testis microRNAs
Source: BMC Genomics. 2009 Mar 4;10:97. doi: 10.1186/1471-2164-10-97 (PMC2660371; doi:10.1186/1471-2164-10-97)
Supplement: Additional file 1 — Genomic coordinates of predicted orthologous sequences of miRNA in different species. Excel spreadsheet presenting homology data on the mouse:human, mouse:rat, and human:macaque putative orthologs together with RNA secondary folding energies. [file 1471-2164-10-97-S1.xls]

## Sheet: Sheet1
Supplementary Table 1: Genomic coordinates of predicted orthologous sequences of miRNA in different species
Species (miRBase)	miRNA (miRBase)	Energy (kcal/mole, miRBase)	Species (ortholog)	Chromosome (ortholog)	Start (ortholog)	End (ortholog)	Strand (ortholog)	Energy (kcal/mole, ortholog)
Human	hsa-let-7a-1	-35.6	Macaque	chr15	105917273	105917352	+	-34.8
Human	hsa-let-7a-2	-25.1	Macaque	chr14	120554305	120554376	-	-25
Human	hsa-let-7a-3	-34.4	Macaque	chr10	90121100	90121173	+	-32.7
Human	hsa-let-7b	-50.6	Macaque	chr10	90122017	90122099	+	-47
Human	hsa-let-7c	-33.5	Macaque	chr3	30362796	30362879	-	-32.2
Human	hsa-let-7d	-42.5	Macaque	chr15	105920139	105920225	+	-42.5
Human	hsa-let-7e	-37.8	Macaque	chr19	57751035	57751113	+	-36.9
Human	hsa-let-7f-1	-41.2	Macaque	chr15	105917663	105917749	+	-41.2
Human	hsa-let-7f-2	-40.7	Macaque	chrX	51873135	51873217	-	-40.2
Human	hsa-let-7g	-40.5	Macaque	chr2	84124916	84124999	+	-40.5
Human	hsa-let-7i	-39.6	Macaque	chr11	59792467	59792550	+	-39.6
Human	hsa-mir-100	-25.8	Macaque	chr14	120559995	120560074	-	-26.3
Human	hsa-mir-101-1	-36.2	Macaque	chr1	67833493	67833567	-	-36.2
Human	hsa-mir-101-2	-30.6	Macaque	chr15	72366624	72366702	-	-30.4
Human	hsa-mir-103-1	-29.5	Macaque	chr6	164939534	164939611	-	-29.5
Human	hsa-mir-103-2	-28.1	Macaque	chr10	37253045	37253122	+	-27.8
Human	hsa-mir-105-1	-43.1	Macaque	chrX	150473546	150473626	-	-43.1
Human	hsa-mir-105-2	-41.3	Macaque	chrX	150475738	150475818	-	-41.3
Human	hsa-mir-106a	-34.7	Macaque	chrX	132387687	132387767	-	-30.1
Human	hsa-mir-106b	-43.9	Macaque	chr3	47373151	47373232	-	-48.5
Human	hsa-mir-107	-29.6	Macaque	chr9	89137996	89138076	-	-29.6
Human	hsa-mir-10a	-32.4	Macaque	chr16	32809598	32809707	-	-32.4
Human	hsa-mir-10b	-45	Macaque	chr12	39792044	39792153	+	-43.3
Human	hsa-mir-1-1	-30	Macaque	chr10	1973277	1973347	-	-30
Human	hsa-mir-1178	-37.5	Macaque	chr11	120698813	120698903	-	-35.3
Human	hsa-mir-1179	-33.6	Macaque	chr7	68216167	68216257	+	-33.6
Human	hsa-mir-1180	-39	Macaque	chr16	18891348	18891416	-	-41.2
Human	hsa-mir-1181	-41.1	Macaque	chr19	10220173	10220253	-	-33.8
Human	hsa-mir-1182	-36.7	Macaque	chr1	225938492	225938588	+	-35.2
Human	hsa-mir-1185-1	-33.7	Macaque	chr7	164327472	164327557	+	-37.6
Human	hsa-mir-1185-2	-37.2	Macaque	chr7	164328692	164328779	+	-38
Human	hsa-mir-1197	-24.9	Macaque	chr7	164311358	164311445	+	-23.9
Human	hsa-mir-1-2	-35.6	Macaque	chr18	14835310	14835393	-	-36.8
Human	hsa-mir-1200	-26.4	Macaque	chr3	89314372	89314447	+	-23.4
Human	hsa-mir-1202	-35.1	Macaque	chr4	107011421	107011503	-	-30.2
Human	hsa-mir-1203	-33.3	Macaque	chr16	32379752	32379836	-	-33.6
Human	hsa-mir-1207	-36.5	Macaque	chr8	130679831	130679916	+	-39.6
Human	hsa-mir-1208	-25.6	Macaque	chr8	130777414	130777486	+	-23
Human	hsa-mir-122	-45.9	Macaque	chr18	51716504	51716588	+	-39.3
Human	hsa-mir-1224	-45	Macaque	chr2	102429366	102429450	-	-43.8
Human	hsa-mir-1225	-48.2	Macaque	chr20	2081737	2081826	-	-48.1
Human	hsa-mir-1226	-37.9	Macaque	chr2	88663201	88663275	-	-37.9
Human	hsa-mir-1227	-40.1	Macaque	chr19	2034269	2034356	-	-40.1
Human	hsa-mir-1228	-44.6	Macaque	chr11	54262407	54262479	+	-41.8
Human	hsa-mir-1229	-36	Macaque	chr6	176480840	176480909	-	-35.7
Human	hsa-mir-1231	-33.2	Macaque	chr1	168686230	168686320	-	-23.5
Human	hsa-mir-1234	-50.2	Macaque	chr8	147026090	147026163	-	-41.3
Human	hsa-mir-1236	-37.9	Macaque	chr4	31612535	31612636	-	-32.3
Human	hsa-mir-1237	-55.2	Macaque	chr14	10052970	10053067	-	-44.7
Human	hsa-mir-1238	-30.7	Macaque	chr19	10356883	10356966	+	-35.2
Human	hsa-mir-124-1	-35.9	Macaque	chr8	10818292	10818376	+	-35.9
Human	hsa-mir-124-2	-51.2	Macaque	chr8	66950178	66950286	+	-48
Human	hsa-mir-1245	-29.8	Macaque	chr12	52619651	52619720	+	-32.8
Human	hsa-mir-1246	-18.8	Macaque	chr12	40238456	40238528	-	-20.4
Human	hsa-mir-1247	-57.7	Macaque	chr7	164844790	164844925	-	-55.7
Human	hsa-mir-1248	-34.4	Macaque	chr2	179144219	179144324	+	-34
Human	hsa-mir-1249	-32.7	Macaque	chr10	89187202	89187267	-	-32.7
Human	hsa-mir-1250	-53.1	Macaque	chr16	76583141	76583252	-	-51.7
Human	hsa-mir-1251	-22	Macaque	chr11	98713150	98713219	+	-22
Human	hsa-mir-1254	-39.5	Macaque	chr9	68476912	68477008	-	-29
Human	hsa-mir-1255a	-61.3	Macaque	chr5	94298263	94298361	-	-56.2
Human	hsa-mir-1255b-2	-39.9	Macaque	chr1	197728492	197728558	+	-37.2
Human	hsa-mir-1256	-50.2	Macaque	chr1	23649544	23649662	-	-48.9
Human	hsa-mir-1257	-43.2	Macaque	chr10	2581250	2581345	+	-38.7
Human	hsa-mir-1258	-60.6	Macaque	chr12	43490621	43490693	-	-50.8
Human	hsa-mir-1259	-31.1	Macaque	chr10	15192989	15193099	-	-31.4
Human	hsa-mir-125a	-46.1	Macaque	chr19	57751504	57751589	+	-45.1
Human	hsa-mir-125b-1	-43.4	Macaque	chr14	120507558	120507645	-	-43.4
Human	hsa-mir-125b-2	-38.4	Macaque	chr3	30313858	30313946	-	-38.4
Human	hsa-mir-126	-39.6	Macaque	chr15	1616032	1616116	-	-35.9
Human	hsa-mir-1261	-30.2	Macaque	chr14	89408560	89408641	-	-27.1
Human	hsa-mir-1262	-22.3	Macaque	chr1	70976079	70976171	-	-20.5
Human	hsa-mir-1263	-53.2	Macaque	chr2	123318344	123318452	+	-47.7
Human	hsa-mir-1265	-49.5	Macaque	chr9	14718384	14718469	+	-53.4
Human	hsa-mir-1266	-58.3	Macaque	chr7	30580128	30580211	-	-52.2
Human	hsa-mir-1267	-45.4	Macaque	chr17	87725419	87725497	-	-37.8
Human	hsa-mir-1269	-70.6	Macaque	chr5	63114179	63114283	-	-63.8
Human	hsa-mir-127	-40.1	Macaque	chr7	164166923	164167019	+	-37.1
Human	hsa-mir-1271	-50.2	Macaque	chr6	172840489	172840574	+	-49.6
Human	hsa-mir-1272	-39.8	Macaque	chr7	43220973	43221101	-	-35.3
Human	hsa-mir-1273	-47.5	Macaque	chr8	102535456	102535556	-	-42.1
Human	hsa-mir-1274a	-18.5	Macaque	chr6	41341995	41342065	+	-23.3
Human	hsa-mir-1275	-26.4	Macaque	chr4	33698569	33698649	-	-24.8
Human	hsa-mir-1276	-30.9	Macaque	chr7	65372202	65372284	-	-24.9
Human	hsa-mir-1277	-34.6	Macaque	chrX	116634664	116634741	+	-34.6
Human	hsa-mir-1278	-50.2	Macaque	chr1	177463594	177463674	-	-39.4
Human	hsa-mir-1280	-46.6	Macaque	chr11	86480773	86480866	-	-38.2
Human	hsa-mir-128-1	-35.9	Macaque	chr13	116513188	116513269	-	-35.9
Human	hsa-mir-1282	-39.4	Macaque	chr7	22186469	22186569	-	-37.6
Human	hsa-mir-128-2	-37.9	Macaque	chr2	178154004	178154087	+	-36.4
Human	hsa-mir-1283-1	-38.5	Macaque	chr19	59788215	59788300	+	-36.3
Human	hsa-mir-1283-2	-37.8	Macaque	chr19	59865973	59866059	+	-46.4
Human	hsa-mir-1284	-33	Macaque	chr2	64673119	64673238	+	-36.2
Human	hsa-mir-1285-2	-31	Macaque	chr13	70531941	70532027	-	-26.9
Human	hsa-mir-1286	-32.3	Macaque	chr10	64322176	64322253	-	-22.3
Human	hsa-mir-1287	-33.5	Macaque	chr9	97985697	97985786	-	-31.1
Human	hsa-mir-1288	-29.6	Macaque	chr16	16183356	16183430	-	-29.6
Human	hsa-mir-1289-1	-55.9	Macaque	chr10	29091280	29091424	+	-55.5
Human	hsa-mir-1289-2	-34.4	Macaque	chr6	129835338	129835448	-	-32
Human	hsa-mir-1291	-38.7	Macaque	chr11	45776505	45776591	-	-38.7
Human	hsa-mir-129-1	-28.9	Macaque	chr3	165758238	165758309	+	-27.6
Human	hsa-mir-129-2	-48.8	Macaque	chr14	28509124	28509213	-	-49
Human	hsa-mir-1295	-49.1	Macaque	chr1	200795070	200795148	-	-53
Human	hsa-mir-1296	-49.7	Macaque	chr9	73887076	73887167	+	-49.7
Human	hsa-mir-1298	-48.1	Macaque	chrX	113236403	113236514	+	-49.3
Human	hsa-mir-1302-4	-49.2	Macaque	chr12	71164776	71164925	-	-51.7
Human	hsa-mir-1302-8	-44.5	Macaque	chr15	38854157	38854285	+	-30.8
Human	hsa-mir-1303	-43.9	Macaque	chr6	151049655	151049744	+	-33.1
Human	hsa-mir-1304	-73.6	Macaque	chr14	92296013	92296103	-	-59.3
Human	hsa-mir-1305	-39.1	Macaque	chr5	174283415	174283500	+	-27.7
Human	hsa-mir-1306	-31.6	Macaque	chr10	64151913	64151997	+	-31.6
Human	hsa-mir-1307	-56.1	Macaque	chr9	103084665	103084813	-	-56.1
Human	hsa-mir-130a	-42.6	Macaque	chr14	15771843	15771931	-	-42.6
Human	hsa-mir-130b	-35.4	Macaque	chr10	65405642	65405723	+	-36.6
Human	hsa-mir-132	-44.9	Macaque	chr16	1845434	1845534	-	-44.9
Human	hsa-mir-1323	-37.6	Macaque	chr19	59774855	59774927	+	-38.3
Human	hsa-mir-133a-1	-40.5	Macaque	chr18	14832030	14832117	-	-40.5
Human	hsa-mir-133a-2	-46.9	Macaque	chr10	1962569	1962670	-	-46.9
Human	hsa-mir-133b	-48.3	Macaque	chr4	51804247	51804365	+	-47.7
Human	hsa-mir-134	-35.2	Macaque	chr7	164338614	164338686	+	-34.9
Human	hsa-mir-135a-1	-42.9	Macaque	chr2	84091846	84091935	+	-42.9
Human	hsa-mir-135a-2	-35	Macaque	chr11	98784169	98784268	+	-35
Human	hsa-mir-135b	-47.2	Macaque	chr1	164970149	164970245	+	-46.8
Human	hsa-mir-136	-45.8	Macaque	chr7	164168649	164168730	+	-45.8
Human	hsa-mir-137	-49.1	Macaque	chr1	101111773	101111874	-	-49.1
Human	hsa-mir-138-2	-35.3	Macaque	chr20	55215773	55215856	+	-35.3
Human	hsa-mir-139	-33.4	Macaque	chr14	70701137	70701204	-	-33.4
Human	hsa-mir-140	-55	Macaque	chr20	68318877	68318976	+	-55
Human	hsa-mir-141	-48.9	Macaque	chr11	7147486	7147579	+	-53.5
Human	hsa-mir-142	-44.3	Macaque	chr16	42574680	42574766	-	-43.2
Human	hsa-mir-143	-51.4	Macaque	chr6	145901872	145901977	+	-51.4
Human	hsa-mir-144	-44.4	Macaque	chr16	24073446	24073531	-	-43.5
Human	hsa-mir-145	-41.6	Macaque	chr6	145903531	145903618	+	-41.6
Human	hsa-mir-146a	-39.6	Macaque	chr6	156876692	156876790	+	-38.7
Human	hsa-mir-147b	-28.5	Macaque	chr7	23776288	23776367	+	-28.9
Human	hsa-mir-148a	-28.2	Macaque	chr3	100310158	100310225	+	-28.2
Human	hsa-mir-148b	-34.7	Macaque	chr11	51448476	51448574	+	-33.3
Human	hsa-mir-149	-52.7	Macaque	chr12	104321121	104321209	+	-48.8
Human	hsa-mir-150	-57.2	Macaque	chr19	55765048	55765131	-	-57.2
Human	hsa-mir-151	-45.5	Macaque	chr8	143221103	143221192	-	-45.5
Human	hsa-mir-152	-48.2	Macaque	chr16	32253411	32253497	-	-48.2
Human	hsa-mir-153-1	-48.1	Macaque	chr12	83148687	83148776	-	-48.1
Human	hsa-mir-153-2	-41.3	Macaque	chr3	194696747	194696833	-	-41.3
Human	hsa-mir-154	-37.2	Macaque	chr7	164343663	164343746	+	-36.5
Human	hsa-mir-155	-29.7	Macaque	chr3	21097273	21097337	-	-29.9
Human	hsa-mir-15a	-30.1	Macaque	chr17	28867813	28867895	-	-30.1
Human	hsa-mir-15b	-30.7	Macaque	chr2	127281204	127281301	-	-30.7
Human	hsa-mir-16-1	-37.4	Macaque	chr17	28867667	28867755	-	-36.7
Human	hsa-mir-16-2	-30.8	Macaque	chr2	127281064	127281144	-	-29
Human	hsa-mir-181a-1	-37.2	Macaque	chr1	171634518	171634627	+	-37.2
Human	hsa-mir-181a-2	-54	Macaque	chr15	11055206	11055315	-	-49.9
Human	hsa-mir-181b-1	-33.8	Macaque	chr1	171634689	171634798	+	-32.7
Human	hsa-mir-181b-2	-35	Macaque	chr15	11053981	11054069	-	-34.7
Human	hsa-mir-181c	-44.9	Macaque	chr19	13558499	13558608	+	-44.6
Human	hsa-mir-181d	-67.6	Macaque	chr19	13558675	13558811	+	-63.6
Human	hsa-mir-182	-47	Macaque	chr3	167128479	167128588	-	-44.9
Human	hsa-mir-1825	-27	Macaque	chr10	32336413	32336465	-	-25.1
Human	hsa-mir-183	-41.9	Macaque	chr3	167134006	167134115	-	-39.1
Human	hsa-mir-184	-35.5	Macaque	chr7	58339711	58339794	+	-37.8
Human	hsa-mir-185	-53.1	Macaque	chr10	64097640	64097721	+	-50.9
Human	hsa-mir-186	-41.2	Macaque	chr1	73831020	73831105	-	-38.1
Human	hsa-mir-187	-46.8	Macaque	chr18	28861007	28861115	-	-43.5
Human	hsa-mir-188	-39.2	Macaque	chrX	47638603	47638688	+	-39.2
Human	hsa-mir-190	-30.7	Macaque	chr7	41206805	41206889	+	-29.3
Human	hsa-mir-190b	-32.6	Macaque	chr1	132712583	132712661	-	-31.4
Human	hsa-mir-191	-49	Macaque	chr2	87437240	87437331	+	-49
Human	hsa-mir-192	-38.8	Macaque	chr14	9556374	9556483	+	-41.9
Human	hsa-mir-193a	-50.8	Macaque	chr16	26739883	26739973	+	-51.4
Human	hsa-mir-193b	-43.1	Macaque	chr20	14416035	14416117	+	-43.1
Human	hsa-mir-194-1	-38.3	Macaque	chr1	150245289	150245373	+	-38.3
Human	hsa-mir-194-2	-50	Macaque	chr14	9556181	9556265	+	-48.9
Human	hsa-mir-195	-47.5	Macaque	chr16	6730526	6730612	-	-47.5
Human	hsa-mir-196a-1	-25.5	Macaque	chr16	32862190	32862259	-	-25
Human	hsa-mir-196a-2	-51.2	Macaque	chr11	51090173	51090282	+	-49.1
Human	hsa-mir-196b	-34.3	Macaque	chr3	99055746	99055820	+	-27.5
Human	hsa-mir-197	-42.4	Macaque	chr1	112659817	112659891	+	-42.4
Human	hsa-mir-199a-1	-28.1	Macaque	chr19	10626280	10626350	-	-28.1
Human	hsa-mir-199a-2	-43.2	Macaque	chr1	201838740	201838849	-	-43.2
Human	hsa-mir-19b-2	-40.6	Macaque	chrX	132387160	132387255	-	-39.8
Human	hsa-mir-200a	-46.1	Macaque	chr1	4240772	4240861	+	-43.8
Human	hsa-mir-200c	-31.3	Macaque	chr11	7147089	7147156	+	-31.3
Human	hsa-mir-203	-53.7	Macaque	chr7	167491760	167491869	+	-53.5
Human	hsa-mir-204	-42.3	Macaque	chr15	79568500	79568609	-	-42
Human	hsa-mir-205	-46.8	Macaque	chr1	160974166	160974275	-	-47.1
Human	hsa-mir-206	-43.3	Macaque	chr4	51799701	51799786	+	-43.3
Human	hsa-mir-208a	-32.6	Macaque	chr7	86227990	86228060	-	-31.1
Human	hsa-mir-208b	-31.3	Macaque	chr7	86257515	86257591	-	-31.3
Human	hsa-mir-20b	-29.8	Macaque	chrX	132387298	132387366	-	-29.8
Human	hsa-mir-21	-35.8	Macaque	chr16	44086558	44086629	+	-35.8
Human	hsa-mir-210	-59.6	Macaque	chr14	372934	373043	-	-51.2
Human	hsa-mir-211	-44.7	Macaque	chr7	9398142	9398250	-	-45.3
Human	hsa-mir-212	-50.8	Macaque	chr16	1845794	1845903	-	-54.6
Human	hsa-mir-214	-67.6	Macaque	chr1	201833014	201833123	-	-67.6
Human	hsa-mir-215	-33.4	Macaque	chr1	150245571	150245680	+	-31.4
Human	hsa-mir-216a	-40.7	Macaque	chr13	56301816	56301925	-	-38.5
Human	hsa-mir-216b	-32.5	Macaque	chr13	56313537	56313618	-	-32.6
Human	hsa-mir-217	-31.9	Macaque	chr13	56295868	56295977	-	-30.3
Human	hsa-mir-218-1	-42.9	Macaque	chr5	15312106	15312215	+	-42.6
Human	hsa-mir-218-2	-46.3	Macaque	chr6	165163131	165163240	-	-44.8
Human	hsa-mir-219-1	-54.4	Macaque	chr4	32922221	32922330	+	-54.5
Human	hsa-mir-219-2	-49.5	Macaque	chr15	10478575	10478671	+	-49.5
Human	hsa-mir-220a	-43.2	Macaque	chrX	121787204	121787314	-	-33.6
Human	hsa-mir-220c	-24.9	Macaque	chr19	54864617	54864699	-	-25.3
Human	hsa-mir-221	-47.2	Macaque	chrX	43559275	43559384	-	-47.2
Human	hsa-mir-222	-54.1	Macaque	chrX	43560139	43560248	-	-48.2
Human	hsa-mir-223	-47.2	Macaque	chrX	64563509	64563618	+	-41.2
Human	hsa-mir-224	-35.7	Macaque	chrX	150051126	150051206	-	-35.7
Human	hsa-mir-23a	-33.2	Macaque	chr19	13518536	13518608	-	-33.2
Human	hsa-mir-23b	-35	Macaque	chr15	106898696	106898792	+	-35
Human	hsa-mir-24-1	-26.3	Macaque	chr15	106899505	106899572	+	-26.3
Human	hsa-mir-24-2	-27.3	Macaque	chr19	13518238	13518310	-	-26.1
Human	hsa-mir-25	-37.4	Macaque	chr3	47372723	47372806	-	-35.7
Human	hsa-mir-26a-1	-37.3	Macaque	chr2	98574115	98574191	-	-37.3
Human	hsa-mir-26a-2	-42.2	Macaque	chr11	54913668	54913751	-	-42.2
Human	hsa-mir-26b	-39.1	Macaque	chr12	82238013	82238089	+	-39.1
Human	hsa-mir-27a	-39.4	Macaque	chr19	13518391	13518468	-	-39.4
Human	hsa-mir-27b	-50.4	Macaque	chr15	106898933	106899029	+	-49.4
Human	hsa-mir-28	-50.6	Macaque	chr2	181018841	181018926	+	-50
Human	hsa-mir-296	-41.4	Macaque	chr10	5712878	5712957	+	-39.5
Human	hsa-mir-297	-29.2	Macaque	chr5	103768703	103768770	-	-28.1
Human	hsa-mir-298	-31.3	Macaque	chr10	5712275	5712362	+	-32.1
Human	hsa-mir-299	-40.5	Macaque	chr7	164309587	164309649	+	-42.3
Human	hsa-mir-29a	-24.9	Macaque	chr3	168264566	168264629	-	-24.9
Human	hsa-mir-29b-1	-34	Macaque	chr3	168265278	168265358	-	-32.8
Human	hsa-mir-29b-2	-31.2	Macaque	chr1	162574142	162574222	+	-30.1
Human	hsa-mir-29c	-35.4	Macaque	chr1	162574726	162574813	+	-35.4
Human	hsa-mir-300	-23.8	Macaque	chr7	164325842	164325922	+	-25
Human	hsa-mir-301a	-31.4	Macaque	chr16	43395599	43395684	-	-31.4
Human	hsa-mir-301b	-31.8	Macaque	chr10	65405321	65405398	+	-32.1
Human	hsa-mir-302a	-33.4	Macaque	chr5	105472356	105472424	-	-33.4
Human	hsa-mir-302b	-29.1	Macaque	chr5	105472668	105472743	-	-28.5
Human	hsa-mir-302c	-32	Macaque	chr5	105472533	105472600	-	-32
Human	hsa-mir-302d	-29.1	Macaque	chr5	105472190	105472257	-	-30.3
Human	hsa-mir-30a	-37.3	Macaque	chr4	67705633	67705703	-	-35
Human	hsa-mir-30b	-37.6	Macaque	chr8	137350040	137350127	-	-37.6
Human	hsa-mir-30c-1	-35.2	Macaque	chr1	43638917	43639005	+	-35.2
Human	hsa-mir-30c-2	-25.2	Macaque	chr4	67679469	67679540	-	-24.5
Human	hsa-mir-30d	-27.6	Macaque	chr8	137355275	137355344	-	-27.6
Human	hsa-mir-30e	-52	Macaque	chr1	43635963	43636054	+	-52
Human	hsa-mir-31	-36	Macaque	chr15	55496756	55496826	+	-36
Human	hsa-mir-32	-31.9	Macaque	chr15	27166068	27166137	+	-31.9
Human	hsa-mir-320a	-46.4	Macaque	chr8	22168827	22168908	-	-44.1
Human	hsa-mir-320b-1	-28	Macaque	chr1	119645403	119645481	+	-26.9
Human	hsa-mir-320b-2	-45.3	Macaque	chr1	146238836	146238977	+	-44.7
Human	hsa-mir-320c-2	-27.5	Macaque	chr18	17336714	17336764	+	-21.3
Human	hsa-mir-320d-2	-23.1	Macaque	chrX	139189584	139189631	-	-23.4
Human	hsa-mir-323	-34.5	Macaque	chr7	164311526	164311611	+	-34.5
Human	hsa-mir-324	-37.5	Macaque	chr16	6952208	6952290	-	-37.5
Human	hsa-mir-325	-31.7	Macaque	chrX	75667035	75667132	-	-29.9
Human	hsa-mir-329-1	-32.6	Macaque	chr7	164312585	164312664	+	-31.8
Human	hsa-mir-329-2	-35.2	Macaque	chr7	164312900	164312983	+	-34.4
Human	hsa-mir-330	-44.5	Macaque	chr19	52090459	52090552	-	-44.5
Human	hsa-mir-331	-43.5	Macaque	chr11	96538245	96538338	+	-43.5
Human	hsa-mir-335	-41.5	Macaque	chr3	167886984	167887077	+	-40.4
Human	hsa-mir-337	-40.2	Macaque	chr7	164158315	164158407	+	-40.2
Human	hsa-mir-338	-26.2	Macaque	chr16	76575883	76575949	-	-28.5
Human	hsa-mir-339	-48.4	Macaque	chr3	38950206	38950299	-	-50.6
Human	hsa-mir-33b	-59.1	Macaque	chr16	17718310	17718405	-	-59.1
Human	hsa-mir-340	-36	Macaque	chr6	176698926	176699020	-	-36
Human	hsa-mir-342	-47.7	Macaque	chr7	163376912	163377010	+	-46.9
Human	hsa-mir-345	-48.9	Macaque	chr7	163585465	163585562	+	-37.1
Human	hsa-mir-346	-49.1	Macaque	chr9	51005338	51005432	+	-49.1
Human	hsa-mir-34a	-50.7	Macaque	chr1	12202771	12202880	-	-51.8
Human	hsa-mir-34b	-33.8	Macaque	chr14	109970171	109970254	+	-33.8
Human	hsa-mir-34c	-30	Macaque	chr14	109970674	109970750	+	-30.9
Human	hsa-mir-361	-30.9	Macaque	chrX	84714873	84714944	-	-30.9
Human	hsa-mir-362	-31.7	Macaque	chrX	47644032	47644096	+	-30.3
Human	hsa-mir-363	-23.9	Macaque	chrX	132386867	132386941	-	-23.8
Human	hsa-mir-365-1	-35.4	Macaque	chr20	14421395	14421481	+	-35.4
Human	hsa-mir-365-2	-39.5	Macaque	chr16	26755289	26755399	+	-38.5
Human	hsa-mir-367	-28.9	Macaque	chr5	105472060	105472127	-	-25.1
Human	hsa-mir-369	-29.3	Macaque	chr7	164349248	164349317	+	-29.3
Human	hsa-mir-370	-32.3	Macaque	chr7	164195455	164195529	+	-34.6
Human	hsa-mir-371	-39.1	Macaque	chr19	59898391	59898460	+	-35
Human	hsa-mir-372	-26.8	Macaque	chr19	59898600	59898666	+	-28.6
Human	hsa-mir-373	-35.9	Macaque	chr19	59899307	59899375	+	-39.3
Human	hsa-mir-374a	-35.2	Macaque	chrX	73380175	73380246	-	-35.2
Human	hsa-mir-374b	-41.4	Macaque	chrX	73312006	73312077	-	-41.4
Human	hsa-mir-375	-26.2	Macaque	chr12	82853754	82853817	-	-26.2
Human	hsa-mir-376a-2	-28.2	Macaque	chr7	164324567	164324646	+	-28.2
Human	hsa-mir-376b	-34	Macaque	chr7	164324934	164325033	+	-34
Human	hsa-mir-376c	-24	Macaque	chr7	164324189	164324254	+	-24
Human	hsa-mir-377	-27.8	Macaque	chr7	164345705	164345773	+	-27.8
Human	hsa-mir-378	-37.8	Macaque	chr6	146208790	146208855	+	-37.8
Human	hsa-mir-379	-26.5	Macaque	chr7	164307862	164307928	+	-27.3
Human	hsa-mir-380	-24.8	Macaque	chr7	164310810	164310870	+	-24.4
Human	hsa-mir-381	-34.8	Macaque	chr7	164330417	164330491	+	-34.8
Human	hsa-mir-382	-27.9	Macaque	chr7	164338233	164338308	+	-27.9
Human	hsa-mir-383	-27.3	Macaque	chr8	14705721	14705793	-	-27.3
Human	hsa-mir-384	-15	Macaque	chrX	75596277	75596364	-	-22.5
Human	hsa-mir-409	-37.7	Macaque	chr7	164348951	164349029	+	-37.7
Human	hsa-mir-410	-36.5	Macaque	chr7	164349561	164349640	+	-36.1
Human	hsa-mir-411	-28.8	Macaque	chr7	164309121	164309216	+	-28.8
Human	hsa-mir-412	-34.7	Macaque	chr7	164349098	164349188	+	-33.7
Human	hsa-mir-421	-35.2	Macaque	chrX	73311836	73311920	-	-35.2
Human	hsa-mir-422a	-37.4	Macaque	chr7	42249639	42249728	-	-32.1
Human	hsa-mir-423	-48.8	Macaque	chr16	25356203	25356296	+	-48.8
Human	hsa-mir-424	-42.3	Macaque	chrX	132772003	132772100	-	-42.3
Human	hsa-mir-425	-35.7	Macaque	chr2	87437713	87437799	+	-35.7
Human	hsa-mir-429	-40.3	Macaque	chr1	4241843	4241925	+	-36.4
Human	hsa-mir-431	-43.1	Macaque	chr7	164164951	164165064	+	-41.1
Human	hsa-mir-432	-40.7	Macaque	chr7	164168430	164168523	+	-36.7
Human	hsa-mir-433	-38.2	Macaque	chr7	164165830	164165922	+	-35.5
Human	hsa-mir-448	-49.6	Macaque	chrX	113320114	113320224	+	-48.6
Human	hsa-mir-449a	-39	Macaque	chr6	52815640	52815730	-	-39.7
Human	hsa-mir-449b	-35.5	Macaque	chr6	52815754	52815850	-	-35.5
Human	hsa-mir-450a-1	-35.4	Macaque	chrX	132765724	132765814	-	-36
Human	hsa-mir-450a-2	-35.4	Macaque	chrX	132765891	132765990	-	-34.9
Human	hsa-mir-450b	-23.5	Macaque	chrX	132765568	132765645	-	-26.7
Human	hsa-mir-452	-40.8	Macaque	chrX	150052161	150052245	-	-40.8
Human	hsa-mir-454	-40.3	Macaque	chr16	43381611	43381725	-	-41.5
Human	hsa-mir-455	-41.6	Macaque	chr15	21918824	21918919	-	-40.2
Human	hsa-mir-484	-33.8	Macaque	chr20	15357355	15357433	+	-33.8
Human	hsa-mir-485	-34.4	Macaque	chr7	164339347	164339419	+	-34.4
Human	hsa-mir-486	-48.5	Macaque	chr8	42215500	42215568	-	-47.3
Human	hsa-mir-487a	-30.3	Macaque	chr7	164336378	164336457	+	-29.3
Human	hsa-mir-487b	-33.6	Macaque	chr7	164330952	164331035	+	-33.6
Human	hsa-mir-488	-32.6	Macaque	chr1	206623745	206623827	-	-33
Human	hsa-mir-489	-37.2	Macaque	chr3	123746812	123746895	+	-33.8
Human	hsa-mir-490	-54.4	Macaque	chr3	174406300	174406427	+	-54.4
Human	hsa-mir-491	-49.4	Macaque	chr15	56281179	56281262	-	-49.4
Human	hsa-mir-492	-40.7	Macaque	chr11	96059831	96059946	+	-32.6
Human	hsa-mir-493	-47.7	Macaque	chr7	164153015	164153103	+	-47.7
Human	hsa-mir-494	-34.1	Macaque	chr7	164314563	164314643	+	-36.6
Human	hsa-mir-495	-35	Macaque	chr7	164318758	164318839	+	-35
Human	hsa-mir-496	-43.1	Macaque	chr7	164344514	164344615	+	-41.6
Human	hsa-mir-497	-54	Macaque	chr16	6730823	6730934	-	-54
Human	hsa-mir-498	-56.8	Macaque	chr19	59776909	59777032	+	-60.9
Human	hsa-mir-499	-62.3	Macaque	chr10	29569163	29569280	-	-53.2
Human	hsa-mir-500	-37.5	Macaque	chrX	47643501	47643584	+	-37.5
Human	hsa-mir-501	-43.1	Macaque	chrX	47644792	47644875	+	-42.4
Human	hsa-mir-502	-59	Macaque	chrX	47651099	47651184	+	-53.6
Human	hsa-mir-503	-42.1	Macaque	chrX	132771696	132771766	-	-40.5
Human	hsa-mir-504	-52.3	Macaque	chrX	136789628	136789710	-	-48.4
Human	hsa-mir-505	-44.9	Macaque	chrX	138099716	138099799	-	-44.9
Human	hsa-mir-506	-44.7	Macaque	chrX	145359539	145359677	-	-47.8
Human	hsa-mir-507	-37.9	Macaque	chrX	145359880	145359973	-	-33
Human	hsa-mir-508	-49.8	Macaque	chrX	145365733	145365847	-	-40.6
Human	hsa-mir-509-2	-37.1	Macaque	chrX	145378226	145378316	-	-29.1
Human	hsa-mir-510	-29	Macaque	chrX	145387245	145387318	-	-29.6
Human	hsa-mir-512-1	-46.3	Macaque	chr19	59770293	59770376	+	-35.6
Human	hsa-mir-512-2	-49.4	Macaque	chr19	59772741	59772838	+	-36.9
Human	hsa-mir-513a-1	-62.9	Macaque	chrX	145337083	145337214	-	-70.7
Human	hsa-mir-513a-2	-58.1	Macaque	chrX	145354603	145354729	-	-54.3
Human	hsa-mir-513b	-35.7	Macaque	chrX	145325269	145325352	-	-36.2
Human	hsa-mir-513c	-36.6	Macaque	chrX	145318127	145318210	-	-33.3
Human	hsa-mir-515-1	-40.8	Macaque	chr19	59779857	59779943	+	-38.7
Human	hsa-mir-515-2	-40.8	Macaque	chr19	59783542	59783628	+	-38.2
Human	hsa-mir-516a-1	-49.7	Macaque	chr19	59864334	59864422	+	-49.6
Human	hsa-mir-516a-2	-45.6	Macaque	chr19	59869010	59869098	+	-49.6
Human	hsa-mir-516b-1	-44.9	Macaque	chr19	59844519	59844608	+	-44.9
Human	hsa-mir-516b-2	-36.2	Macaque	chr19	59827933	59828019	+	-41.7
Human	hsa-mir-517a	-42.8	Macaque	chr19	59815177	59815263	+	-36.9
Human	hsa-mir-518a-1	-46.9	Macaque	chr19	59836260	59836346	+	-44.5
Human	hsa-mir-518a-2	-47.7	Macaque	chr19	59847852	59847939	+	-51.2
Human	hsa-mir-518b	-39.7	Macaque	chr19	59804018	59804100	+	-37.8
Human	hsa-mir-518c	-46.4	Macaque	chr19	59811368	59811468	+	-53.4
Human	hsa-mir-518d	-41.2	Macaque	chr19	59842537	59842623	+	-45.4
Human	hsa-mir-518e	-45.8	Macaque	chr19	59835044	59835132	+	-44.7
Human	hsa-mir-518f	-42.3	Macaque	chr19	59800483	59800569	+	-40.3
Human	hsa-mir-519a-1	-49.9	Macaque	chr19	59861514	59861595	+	-40.5
Human	hsa-mir-519a-2	-38.4	Macaque	chr19	59870526	59870609	+	-34.9
Human	hsa-mir-519b	-38.3	Macaque	chr19	59795287	59795367	+	-40
Human	hsa-mir-519d	-41.5	Macaque	chr19	59816326	59816416	+	-44.6
Human	hsa-mir-519e	-36.3	Macaque	chr19	59781102	59781188	+	-38.2
Human	hsa-mir-520a	-48.5	Macaque	chr19	59789775	59789859	+	-46.3
Human	hsa-mir-520b	-36.2	Macaque	chr19	59801670	59801730	+	-39.8
Human	hsa-mir-520f	-52.6	Macaque	chr19	59782036	59782122	+	-38.2
Human	hsa-mir-520g	-41.6	Macaque	chr19	59823753	59823842	+	-32
Human	hsa-mir-521-1	-35.2	Macaque	chr19	59857033	59857119	+	-42.7
Human	hsa-mir-522	-35.7	Macaque	chr19	59860299	59860385	+	-41.9
Human	hsa-mir-523	-49.6	Macaque	chr19	59798513	59798599	+	-51.5
Human	hsa-mir-524	-46.6	Macaque	chr19	59813161	59813247	+	-40
Human	hsa-mir-525	-40.4	Macaque	chr19	59797667	59797752	+	-54.2
Human	hsa-mir-526a-1	-43.6	Macaque	chr19	59806495	59806577	+	-30.7
Human	hsa-mir-526a-2	-31.2	Macaque	chr19	59830595	59830663	+	-33.4
Human	hsa-mir-526b	-45.7	Macaque	chr19	59794473	59794555	+	-48.7
Human	hsa-mir-527	-42.1	Macaque	chr19	59862788	59862874	+	-44.7
Human	hsa-mir-532	-25.5	Macaque	chrX	47638245	47638335	+	-30.5
Human	hsa-mir-541	-29.3	Macaque	chr7	164348143	164348226	+	-31.2
Human	hsa-mir-542	-35.9	Macaque	chrX	132766718	132766814	-	-34.3
Human	hsa-mir-543	-24.8	Macaque	chr7	164316911	164316988	+	-23.3
Human	hsa-mir-544	-32.6	Macaque	chr7	164333144	164333234	+	-32.5
Human	hsa-mir-545	-34.2	Macaque	chrX	73379991	73380096	-	-33.6
Human	hsa-mir-548a-1	-30.8	Macaque	chr4	18623089	18623186	+	-21.8
Human	hsa-mir-548a-2	-39.3	Macaque	chr4	128600436	128600530	-	-36
Human	hsa-mir-548b	-48.6	Macaque	chr4	144912371	144912467	+	-47.1
Human	hsa-mir-548d-1	-48.2	Macaque	chr8	125933262	125933358	-	-43.9
Human	hsa-mir-548f-2	-46.1	Macaque	chr12	76199544	76199641	-	-44
Human	hsa-mir-548f-3	-43.4	Macaque	chr6	106832119	106832216	-	-24.8
Human	hsa-mir-548f-5	-37.7	Macaque	chrX	30557934	30558009	-	-30.9
Human	hsa-mir-548j	-53.7	Macaque	chr10	70393738	70393850	-	-44.1
Human	hsa-mir-548k	-46	Macaque	chr14	4489614	4489728	-	-25.8
Human	hsa-mir-548n	-45.4	Macaque	chr3	91232094	91232164	+	-28
Human	hsa-mir-548p	-33.8	Macaque	chr6	97084765	97084848	-	-23.2
Human	hsa-mir-549	-53.2	Macaque	chr7	60001367	60001461	-	-44.5
Human	hsa-mir-550-1	-46	Macaque	chr3	95919857	95919953	-	-47.2
Human	hsa-mir-551a	-54.3	Macaque	chr1	6524006	6524101	-	-53.4
Human	hsa-mir-551b	-40	Macaque	chr2	118520036	118520131	-	-41.8
Human	hsa-mir-552	-49.4	Macaque	chr1	37469518	37469613	-	-45
Human	hsa-mir-554	-33.5	Macaque	chr1	129984032	129984127	+	-32.5
Human	hsa-mir-555	-30.2	Macaque	chr1	133909837	133909930	-	-24.5
Human	hsa-mir-556	-37.4	Macaque	chr1	140873508	140873617	+	-20.7
Human	hsa-mir-557	-31.5	Macaque	chr1	198089312	198089409	+	-28.1
Human	hsa-mir-558	-44.6	Macaque	chr13	32556562	32556655	+	-34.6
Human	hsa-mir-562	-25	Macaque	chr12	96020650	96020744	+	-27
Human	hsa-mir-563	-26.9	Macaque	chr2	158208515	158208593	+	-26.8
Human	hsa-mir-564	-54.6	Macaque	chr2	91675426	91675519	-	-49.1
Human	hsa-mir-566	-29.6	Macaque	chr2	86249129	86249222	-	-24.2
Human	hsa-mir-567	-27.8	Macaque	chr2	32211015	32211108	+	-27.5
Human	hsa-mir-568	-32	Macaque	chr2	34321762	34321856	-	-31.9
Human	hsa-mir-569	-22.2	Macaque	chr2	115944653	115944748	+	-23.6
Human	hsa-mir-573	-28.6	Macaque	chr5	19274930	19275028	-	-22.4
Human	hsa-mir-575	-36.1	Macaque	chr5	46825563	46825660	+	-31
Human	hsa-mir-576	-46.6	Macaque	chr5	102425182	102425280	+	-57.8
Human	hsa-mir-577	-49	Macaque	chr5	107536661	107536756	+	-46.4
Human	hsa-mir-579	-49.3	Macaque	chr6	32490193	32490290	-	-52.8
Human	hsa-mir-581	-38.7	Macaque	chr6	51614709	51614804	-	-40.7
Human	hsa-mir-582	-44	Macaque	chr6	57373382	57373479	-	-42.1
Human	hsa-mir-583	-41.4	Macaque	chr6	92292832	92292906	+	-47.3
Human	hsa-mir-584	-53.9	Macaque	chr6	145581986	145582082	-	-51.4
Human	hsa-mir-586	-47.9	Macaque	chr4	45099567	45099665	-	-42.2
Human	hsa-mir-587	-47.4	Macaque	chr4	102830397	102830486	+	-43
Human	hsa-mir-589	-41.3	Macaque	chr3	43496568	43496666	+	-44.9
Human	hsa-mir-590	-31.8	Macaque	chr3	51638224	51638320	+	-30.4
Human	hsa-mir-592	-38.3	Macaque	chr3	164603207	164603303	-	-38.3
Human	hsa-mir-593	-44.7	Macaque	chr3	165631126	165631225	+	-44.1
Human	hsa-mir-595	-30.7	Macaque	chr3	195607587	195607672	-	-28.9
Human	hsa-mir-596	-35.8	Macaque	chr8	1643924	1644000	+	-33.9
Human	hsa-mir-597	-35.8	Macaque	chr8	10987250	10987346	-	-29.5
Human	hsa-mir-599	-39	Macaque	chr8	102057827	102057921	-	-39
Human	hsa-mir-600	-39.5	Macaque	chr15	12615442	12615535	+	-33.4
Human	hsa-mir-601	-22.5	Macaque	chr15	12332607	12332685	+	-23.8
Human	hsa-mir-602	-49.5	Macaque	chr15	382036	382124	-	-37
Human	hsa-mir-603	-40.5	Macaque	chr9	24461788	24461884	+	-37.3
Human	hsa-mir-604	-27.3	Macaque	chr9	29683142	29683235	-	-34.3
Human	hsa-mir-606	-45.2	Macaque	chr9	61458975	61459056	-	-25.9
Human	hsa-mir-609	-56.9	Macaque	chr9	103923084	103923177	-	-54.9
Human	hsa-mir-611	-25.6	Macaque	chr14	12290930	12290996	+	-24
Human	hsa-mir-612	-50.8	Macaque	chr14	8980070	8980170	-	-55.2
Human	hsa-mir-614	-44.3	Macaque	chr11	13287194	13287283	+	-30.4
Human	hsa-mir-615	-59.2	Macaque	chr11	51132754	51132849	+	-59.5
Human	hsa-mir-616	-51.4	Macaque	chr11	54596484	54596581	-	-47.6
Human	hsa-mir-617	-50.1	Macaque	chr11	77769934	77770016	-	-32.4
Human	hsa-mir-618	-34.6	Macaque	chr11	77881202	77881299	-	-35.7
Human	hsa-mir-619	-31.2	Macaque	chr11	109849497	109849595	-	-26.3
Human	hsa-mir-621	-35.8	Macaque	chr17	19870898	19870993	+	-29
Human	hsa-mir-622	-34.8	Macaque	chr17	70756250	70756345	+	-27.2
Human	hsa-mir-623	-34.6	Macaque	chr17	79729225	79729322	+	-30.8
Human	hsa-mir-624	-56.4	Macaque	chr7	93961142	93961239	-	-56.9
Human	hsa-mir-625	-74.9	Macaque	chr7	128513127	128513210	+	-55
Human	hsa-mir-628	-36.4	Macaque	chr7	33721725	33721819	-	-37
Human	hsa-mir-630	-27.3	Macaque	chr7	51222531	51222628	+	-22.6
Human	hsa-mir-631	-37.7	Macaque	chr7	54257780	54257854	-	-38.6
Human	hsa-mir-632	-43.4	Macaque	chr16	27689323	27689416	+	-41.7
Human	hsa-mir-633	-33.8	Macaque	chr16	58458301	58458397	+	-34.6
Human	hsa-mir-635	-31.7	Macaque	chr16	63692717	63692813	-	-23.9
Human	hsa-mir-636	-55.8	Macaque	chr16	72096874	72096972	-	-53.6
Human	hsa-mir-637	-34.9	Macaque	chr19	3795290	3795394	-	-31.2
Human	hsa-mir-638	-54.9	Macaque	chr19	10530545	10530644	+	-54.8
Human	hsa-mir-639	-41	Macaque	chr19	14243445	14243542	+	-45.3
Human	hsa-mir-640	-34.9	Macaque	chr19	19098527	19098622	+	-33.8
Human	hsa-mir-643	-45.5	Macaque	chr19	58324981	58325077	+	-41.5
Human	hsa-mir-644	-28.8	Macaque	chr10	30094721	30094815	-	-21.4
Human	hsa-mir-645	-42.9	Macaque	chr10	13879906	13880004	-	-41.8
Human	hsa-mir-647	-42.5	Macaque	chr10	402477	402572	+	-36.1
Human	hsa-mir-648	-39.7	Macaque	chr10	62673995	62674088	-	-43.2
Human	hsa-mir-650	-36	Macaque	chr10	66813986	66814081	+	-30.7
Human	hsa-mir-651	-34.5	Macaque	chrX	5708725	5708821	+	-28.6
Human	hsa-mir-652	-53	Macaque	chrX	108770393	108770490	+	-53
Human	hsa-mir-653	-32.8	Macaque	chr3	123747909	123748004	+	-29.6
Human	hsa-mir-654	-29.5	Macaque	chr7	164324717	164324797	+	-29.5
Human	hsa-mir-656	-23.7	Macaque	chr7	164350374	164350451	+	-24.8
Human	hsa-mir-657	-48.7	Macaque	chr16	76575271	76575368	-	-39.1
Human	hsa-mir-660	-33.1	Macaque	chrX	47649746	47649842	+	-32.2
Human	hsa-mir-661	-49.3	Macaque	chr8	146574402	146574499	-	-49.2
Human	hsa-mir-662	-47.4	Macaque	chr20	765005	765099	+	-39
Human	hsa-mir-664	-24.4	Macaque	chr1	150162114	150162195	+	-24
Human	hsa-mir-665	-34.3	Macaque	chr7	164158856	164158927	+	-34
Human	hsa-mir-668	-33	Macaque	chr7	164339183	164339248	+	-33
Human	hsa-mir-671	-64.8	Macaque	chr3	188187719	188187836	+	-61.6
Human	hsa-mir-675	-48.3	Macaque	chr14	1908081	1908153	-	-48.7
Human	hsa-mir-708	-41.9	Macaque	chr14	77619252	77619339	-	-41.6
Human	hsa-mir-7-1	-48	Macaque	chr15	92701750	92701859	-	-48
Human	hsa-mir-7-2	-45.5	Macaque	chr7	68219893	68220002	+	-46.6
Human	hsa-mir-7-3	-37.8	Macaque	chr19	4659068	4659177	+	-37.8
Human	hsa-mir-744	-38.9	Macaque	chr16	11829804	11829901	+	-38.9
Human	hsa-mir-758	-29.4	Macaque	chr7	164311819	164311906	+	-29.4
Human	hsa-mir-760	-41.6	Macaque	chr1	96872659	96872738	+	-41.6
Human	hsa-mir-765	-31.9	Macaque	chr1	135546592	135546705	-	-41.9
Human	hsa-mir-766	-50.8	Macaque	chrX	117917856	117917966	-	-39.4
Human	hsa-mir-767	-44.9	Macaque	chrX	150474739	150474847	-	-42.3
Human	hsa-mir-768	-33.8	Macaque	chr20	70900562	70900665	+	-32.5
Human	hsa-mir-770	-56.3	Macaque	chr7	164135279	164135376	+	-56.3
Human	hsa-mir-802	-32.9	Macaque	chr3	10856064	10856157	-	-33.9
Human	hsa-mir-874	-37.2	Macaque	chr6	134048569	134048646	-	-37.2
Human	hsa-mir-875	-32	Macaque	chr8	102057977	102058052	-	-32.2
Human	hsa-mir-876	-41.4	Macaque	chr15	48249136	48249216	+	-41.4
Human	hsa-mir-877	-36	Macaque	chr4	30166022	30166107	+	-35.4
Human	hsa-mir-885	-44.5	Macaque	chr2	50630819	50630892	+	-44.5
Human	hsa-mir-886	-33.4	Macaque	chr6	132499987	132500107	-	-33.3
Human	hsa-mir-887	-40.9	Macaque	chr6	16136305	16136383	+	-37.3
Human	hsa-mir-888	-29.5	Macaque	chrX	144123486	144123562	-	-21.4
Human	hsa-mir-889	-24.4	Macaque	chr7	164332385	164332463	+	-24.4
Human	hsa-mir-890	-28.9	Macaque	chrX	144122960	144123036	-	-31.7
Human	hsa-mir-891a	-35.2	Macaque	chrX	144153010	144153088	-	-26.5
Human	hsa-mir-891b	-24	Macaque	chrX	144129075	144129153	-	-24
Human	hsa-mir-892a	-28.1	Macaque	chrX	144125041	144125115	-	-32
Human	hsa-mir-892b	-35.9	Macaque	chrX	144125570	144125646	-	-33.9
Human	hsa-mir-9-1	-42	Macaque	chr1	135024723	135024811	-	-42
Human	hsa-mir-9-2	-40.1	Macaque	chr6	84955411	84955497	-	-40.1
Human	hsa-mir-920	-29.6	Macaque	chr11	24476067	24476141	+	-28.5
Human	hsa-mir-922	-28.3	Macaque	chr6	132514810	132514889	-	-28.7
Human	hsa-mir-92a-2	-30.2	Macaque	chrX	132387027	132387101	-	-30.2
Human	hsa-mir-92b	-66.1	Macaque	chr1	133744543	133744638	+	-66.1
Human	hsa-mir-93	-44.8	Macaque	chr3	47372928	47373007	-	-44.8
Human	hsa-mir-9-3	-41.1	Macaque	chr7	68995340	68995429	+	-40.9
Human	hsa-mir-933	-32.6	Macaque	chr12	38823282	38823358	-	-32.9
Human	hsa-mir-934	-53.9	Macaque	chrX	134608892	134608974	+	-47.4
Human	hsa-mir-936	-34.7	Macaque	chr9	103745990	103746087	-	-29.1
Human	hsa-mir-937	-36.6	Macaque	chr8	146446870	146446955	-	-36.6
Human	hsa-mir-939	-59.2	Macaque	chr8	147020034	147020116	-	-58.4
Human	hsa-mir-940	-54	Macaque	chr20	2271884	2271977	+	-58.4
Human	hsa-mir-942	-56.4	Macaque	chr1	120066838	120066923	+	-56
Human	hsa-mir-944	-45.6	Macaque	chr2	182150510	182150597	+	-53.9
Human	hsa-mir-95	-37.5	Macaque	chr5	771296	771376	+	-37.5
Human	hsa-mir-96	-34.4	Macaque	chr3	167133802	167133879	-	-34.4
Human	hsa-mir-99a	-39.6	Macaque	chr3	30363532	30363612	-	-39.6
Human	hsa-mir-99b	-29.2	Macaque	chr19	57750860	57750929	+	-29.2
Mouse	mmu-let-7a-1	-43.5	Human	chr9	95978053	95978146	+	-40.5
Mouse	mmu-let-7a-1	-43.5	Rat	chr17	22119767	22119860	+	-42.7
Mouse	mmu-let-7a-2	-41	Human	chr11	121522428	121522523	-	-39.3
Mouse	mmu-let-7a-2	-41	Rat	chr8	44525769	44525864	+	-38.9
Mouse	mmu-let-7b	-49	Human	chr22	44888230	44888313	+	-51.7
Mouse	mmu-let-7b	-49	Rat	chr7	123701206	123701289	+	-47.4
Mouse	mmu-let-7c-1	-43.3	Human	chr21	16834014	16834107	+	-42
Mouse	mmu-let-7c-1	-43.3	Rat	chr11	16398264	16398357	+	-42
Mouse	mmu-let-7c-2	-48.7	Human	chr22	44887284	44887377	+	-44.3
Mouse	mmu-let-7c-2	-48.7	Rat	chr7	123700790	123700884	+	-47
Mouse	mmu-let-7d	-49.8	Human	chr9	95980926	95981031	+	-49.4
Mouse	mmu-let-7d	-49.8	Rat	chr17	22121892	22121994	+	-51.3
Mouse	mmu-let-7e	-45.8	Human	chr19	56887844	56887936	+	-46
Mouse	mmu-let-7e	-45.8	Rat	chr1	56487134	56487226	+	-45.8
Mouse	mmu-let-7f-1	-42.3	Human	chr9	95978449	95978537	+	-42.3
Mouse	mmu-let-7f-1	-42.3	Rat	chr17	22120135	22120223	+	-42.3
Mouse	mmu-let-7f-2	-40.7	Human	chrX	53600878	53600960	-	-40.2
Mouse	mmu-let-7f-2	-40.7	Rat	chrX	41376943	41377025	+	-40.2
Mouse	mmu-let-7g	-40.8	Human	chr3	52277332	52277419	-	-40.8
Mouse	mmu-let-7i	-42.1	Human	chr12	61283733	61283817	+	-42.1
Mouse	mmu-let-7i	-42.1	Rat	chr7	62755360	62755444	-	-42.1
Mouse	mmu-mir-100	-27.9	Human	chr11	121528147	121528226	-	-25.8
Mouse	mmu-mir-100	-27.9	Rat	chr8	44518670	44518749	+	-27.9
Mouse	mmu-mir-101a	-47.3	Human	chr1	65296701	65296783	-	-47.3
Mouse	mmu-mir-101a	-47.3	Rat	chr5	121990581	121990663	-	-47.3
Mouse	mmu-mir-101b	-39.7	Human	chr9	4840285	4840381	+	-31.8
Mouse	mmu-mir-101b	-39.7	Rat	chr1	232779584	232779680	+	-31.8
Mouse	mmu-mir-103-1	-34.6	Human	chr5	167920475	167920560	-	-34.6
Mouse	mmu-mir-103-1	-34.6	Rat	chr10	20695027	20695112	+	-34.6
Mouse	mmu-mir-103-2	-32.1	Human	chr20	3846137	3846222	+	-31.8
Mouse	mmu-mir-103-2	-32.1	Rat	chr3	118996602	118996687	+	-31.8
Mouse	mmu-mir-105	-28.1	Human	chrX	151313539	151313618	-	-41.3
Mouse	mmu-mir-105	-28.1	Rat	chrX	158570078	158570157	-	-36.6
Mouse	mmu-mir-106a	-22.7	Human	chrX	133131902	133131966	-	-28.5
Mouse	mmu-mir-106a	-22.7	Rat	chrX	139741451	139741515	-	-28.1
Mouse	mmu-mir-106b	-39.8	Human	chr7	99529552	99529633	-	-43.9
Mouse	mmu-mir-106b	-39.8	Rat	chr12	17608382	17608463	-	-39.8
Mouse	mmu-mir-107	-41.1	Human	chr10	91342480	91342566	-	-35.1
Mouse	mmu-mir-107	-41.1	Rat	chr1	238806835	238806921	-	-35.1
Mouse	mmu-mir-10a	-32.4	Human	chr17	44012200	44012308	-	-32.4
Mouse	mmu-mir-10a	-32.4	Rat	chr10	85049314	85049423	+	-32.4
Mouse	mmu-mir-10b	-24.5	Human	chr2	176723299	176723366	+	-25.9
Mouse	mmu-mir-10b	-24.5	Rat	chr3	57340874	57340941	+	-24.3
Mouse	mmu-mir-1-1	-32.8	Human	chr20	60561955	60562031	+	-36.5
Mouse	mmu-mir-1188	-42.9	Human	chr14	100439687	100439814	+	-50.4
Mouse	mmu-mir-1188	-42.9	Rat	chr6	134203847	134203977	+	-44.7
Mouse	mmu-mir-1190	-49.8	Human	chr14	90943383	90943506	-	-34.5
Mouse	mmu-mir-1191	-47.1	Rat	chr1	82283124	82283243	+	-35.9
Mouse	mmu-mir-1193	-44.5	Human	chr14	100566109	100566230	+	-49.4
Mouse	mmu-mir-1193	-44.5	Rat	chr6	134395183	134395303	+	-47.6
Mouse	mmu-mir-1196	-30.2	Rat	chr15	40904326	40904437	-	-26
Mouse	mmu-mir-1197	-35.7	Human	chr14	100561634	100561750	+	-36
Mouse	mmu-mir-1197	-35.7	Rat	chr6	134391506	134391625	+	-32.7
Mouse	mmu-mir-1198	-45.7	Rat	chrX	26726412	26726514	-	-23.7
Mouse	mmu-mir-1199	-72.2	Human	chr19	14045173	14045291	+	-68
Mouse	mmu-mir-1199	-72.2	Rat	chr19	25826560	25826678	+	-57.1
Mouse	mmu-mir-1-2	-25.3	Human	chr18	17662970	17663041	-	-24.9
Mouse	mmu-mir-1-2	-25.3	Rat	chr18	2191679	2191750	-	-22.1
Mouse	mmu-mir-122	-33.2	Human	chr18	54269295	54269360	+	-32.4
Mouse	mmu-mir-122	-33.2	Rat	chr18	61512756	61512821	+	-29.3
Mouse	mmu-mir-1224	-43.2	Human	chr3	185441887	185441971	+	-42.9
Mouse	mmu-mir-1224	-43.2	Rat	chr11	82536263	82536347	-	-40.4
Mouse	mmu-mir-124-1	-35.9	Human	chr8	9798317	9798392	-	-23.6
Mouse	mmu-mir-124-1	-35.9	Rat	chr15	43944536	43944611	+	-23.6
Mouse	mmu-mir-124-2	-45.7	Human	chr8	65454260	65454355	+	-47.1
Mouse	mmu-mir-124-2	-45.7	Rat	chr2	102699466	102699561	+	-40
Mouse	mmu-mir-124-3	-25.8	Human	chr20	61280306	61280373	+	-25.6
Mouse	mmu-mir-124-3	-25.8	Rat	chr3	170004580	170004647	+	-25.6
Mouse	mmu-mir-125a	-34.7	Human	chr19	56888328	56888395	+	-35.7
Mouse	mmu-mir-125a	-34.7	Rat	chr1	56487589	56487656	+	-34.7
Mouse	mmu-mir-125b-1	-30.7	Human	chr11	121475686	121475762	-	-30.7
Mouse	mmu-mir-125b-1	-30.7	Rat	chr8	44570155	44570231	+	-30.4
Mouse	mmu-mir-125b-2	-36.3	Human	chr21	16884438	16884508	+	-33.4
Mouse	mmu-mir-125b-2	-36.3	Rat	chr11	16443676	16443746	+	-33.4
Mouse	mmu-mir-126	-31.7	Human	chr9	138684881	138684953	+	-32.5
Mouse	mmu-mir-126	-31.7	Rat	chr3	4768117	4768189	+	-30.1
Mouse	mmu-mir-127	-34.9	Human	chr14	100419083	100419152	+	-34.9
Mouse	mmu-mir-127	-34.9	Rat	chr6	134184326	134184395	+	-34.9
Mouse	mmu-mir-128-1	-29.7	Human	chr2	136139443	136139512	+	-29.7
Mouse	mmu-mir-128-1	-29.7	Rat	chr13	40907581	40907650	+	-29.7
Mouse	mmu-mir-128-2	-35.7	Human	chr3	35760976	35761051	+	-33.1
Mouse	mmu-mir-128-2	-35.7	Rat	chr8	116727241	116727316	-	-35.7
Mouse	mmu-mir-129-1	-30.9	Human	chr7	127635160	127635233	+	-28.5
Mouse	mmu-mir-129-1	-30.9	Rat	chr4	55892162	55892234	+	-30.2
Mouse	mmu-mir-129-2	-48.2	Human	chr11	43559518	43559609	+	-48.8
Mouse	mmu-mir-129-2	-48.2	Rat	chr3	78648934	78649023	-	-50.9
Mouse	mmu-mir-1-2-as	-35.2	Human	chr18	17662935	17663056	+	-37.4
Mouse	mmu-mir-1-2-as	-35.2	Rat	chr18	2191644	2191765	+	-33
Mouse	mmu-mir-130a	-22.2	Human	chr11	57165259	57165323	+	-24.7
Mouse	mmu-mir-130a	-22.2	Rat	chr3	67949605	67949669	-	-24.7
Mouse	mmu-mir-130b	-31.6	Human	chr22	20337593	20337675	+	-36.1
Mouse	mmu-mir-130b	-31.6	Rat	chr11	85885595	85885676	+	-35.3
Mouse	mmu-mir-132	-37.3	Human	chr17	1899970	1900035	-	-34.7
Mouse	mmu-mir-132	-37.3	Rat	chr10	62480744	62480809	+	-37.3
Mouse	mmu-mir-133a-1	-27.8	Human	chr18	17659667	17659734	-	-29.9
Mouse	mmu-mir-133a-1	-27.8	Rat	chr18	2189226	2189293	-	-27.8
Mouse	mmu-mir-133a-2	-35.4	Human	chr20	60572564	60572667	+	-46.9
Mouse	mmu-mir-133b	-59	Human	chr6	52121680	52121798	+	-47.7
Mouse	mmu-mir-133b	-59	Rat	chr9	19405852	19405970	+	-53.7
Mouse	mmu-mir-134	-34.5	Human	chr14	100590778	100590848	+	-34.8
Mouse	mmu-mir-134	-34.5	Rat	chr6	134415633	134415703	+	-34.5
Mouse	mmu-mir-135a-1	-43	Human	chr3	52303275	52303364	-	-42.9
Mouse	mmu-mir-135a-2	-34.2	Human	chr12	96481721	96481820	+	-35
Mouse	mmu-mir-135a-2	-34.2	Rat	chr7	29077659	29077758	-	-34.2
Mouse	mmu-mir-135b	-49.5	Human	chr1	203684047	203684149	-	-47.9
Mouse	mmu-mir-135b	-49.5	Rat	chr13	45078792	45078888	+	-47.7
Mouse	mmu-mir-136	-28.4	Human	chr14	100420802	100420863	+	-28.4
Mouse	mmu-mir-136	-28.4	Rat	chr6	134186987	134187048	+	-28.4
Mouse	mmu-mir-137	-32.4	Human	chr1	98284229	98284301	-	-32.4
Mouse	mmu-mir-137	-32.4	Rat	chr2	214802310	214802382	+	-32.4
Mouse	mmu-mir-138-1	-44.3	Human	chr3	44130710	44130806	+	-55.9
Mouse	mmu-mir-138-1	-44.3	Rat	chr8	127390278	127390376	+	-50.7
Mouse	mmu-mir-138-2	-30.4	Human	chr16	55449939	55450009	+	-30.4
Mouse	mmu-mir-138-2	-30.4	Rat	chr19	11114664	11114734	-	-29.1
Mouse	mmu-mir-139	-33.4	Human	chr11	72003755	72003822	-	-33.4
Mouse	mmu-mir-139	-33.4	Rat	chr1	158976576	158976643	+	-33.4
Mouse	mmu-mir-140	-39.3	Human	chr16	68524502	68524571	+	-39.3
Mouse	mmu-mir-140	-39.3	Rat	chr19	37422720	37422789	+	-40
Mouse	mmu-mir-141	-34.4	Human	chr12	6943532	6943603	+	-31.9
Mouse	mmu-mir-141	-34.4	Rat	chr4	160840916	160840987	-	-28.8
Mouse	mmu-mir-142	-27.1	Human	chr17	53763603	53763666	-	-26
Mouse	mmu-mir-142	-27.1	Rat	chr10	76049292	76049355	+	-26
Mouse	mmu-mir-143	-36.6	Human	chr5	148788695	148788757	+	-36.6
Mouse	mmu-mir-143	-36.6	Rat	chr18	57625135	57625197	-	-36.6
Mouse	mmu-mir-144	-27.9	Human	chr17	24212688	24212753	-	-27.9
Mouse	mmu-mir-144	-27.9	Rat	chr10	64129353	64129418	+	-27
Mouse	mmu-mir-145	-31.2	Human	chr5	148790411	148790480	+	-30.3
Mouse	mmu-mir-145	-31.2	Rat	chr18	57623756	57623825	-	-30
Mouse	mmu-mir-146a	-26.6	Human	chr5	159844952	159845016	+	-24.5
Mouse	mmu-mir-146a	-26.6	Rat	chr10	28476387	28476451	-	-29.3
Mouse	mmu-mir-146b	-40.2	Human	chr10	104186239	104186346	+	-45.3
Mouse	mmu-mir-146b	-40.2	Rat	chr1	251558033	251558141	+	-37.4
Mouse	mmu-mir-147	-28.9	Human	chr15	43512540	43512619	+	-28.5
Mouse	mmu-mir-147	-28.9	Rat	chr3	109612639	109612717	+	-22.8
Mouse	mmu-mir-148a	-41.1	Human	chr7	25956050	25956148	-	-38.9
Mouse	mmu-mir-148b	-34.6	Human	chr12	53017267	53017365	+	-33.3
Mouse	mmu-mir-148b	-34.6	Rat	chr7	142195694	142195790	+	-33.5
Mouse	mmu-mir-149	-35.4	Human	chr2	241044102	241044167	+	-31.1
Mouse	mmu-mir-150	-39.9	Human	chr19	54695864	54695927	-	-41.5
Mouse	mmu-mir-150	-39.9	Rat	chr1	95596087	95596151	+	-41.8
Mouse	mmu-mir-151	-41.6	Human	chr8	141811863	141811932	-	-41.6
Mouse	mmu-mir-151	-41.6	Rat	chr7	110979317	110979384	-	-41.6
Mouse	mmu-mir-152	-44.3	Human	chr17	43469533	43469605	-	-40.5
Mouse	mmu-mir-152	-44.3	Rat	chr10	85608251	85608323	+	-46.6
Mouse	mmu-mir-153	-29.6	Human	chr7	157059798	157059866	-	-29
Mouse	mmu-mir-153	-29.6	Rat	chr6	144521046	144521114	+	-29
Mouse	mmu-mir-154	-24.4	Human	chr14	100595854	100595919	+	-24.7
Mouse	mmu-mir-154	-24.4	Rat	chr6	134419680	134419745	+	-24.4
Mouse	mmu-mir-155	-25.6	Human	chr21	25868163	25868227	+	-29.7
Mouse	mmu-mir-15a	-30	Human	chr13	49521255	49521339	-	-31.7
Mouse	mmu-mir-15b	-20.7	Human	chr3	161605086	161605149	+	-20.7
Mouse	mmu-mir-15b	-20.7	Rat	chr2	158992250	158992313	+	-20.7
Mouse	mmu-mir-16-1	-37.4	Human	chr13	49521108	49521200	-	-37.5
Mouse	mmu-mir-16-2	-38.6	Human	chr3	161605220	161605314	+	-37.4
Mouse	mmu-mir-16-2	-38.6	Rat	chr2	158992383	158992477	+	-37.4
Mouse	mmu-mir-17	-39.1	Human	chr13	90800860	90800943	+	-34.3
Mouse	mmu-mir-17	-39.1	Rat	chr15	99853735	99853818	+	-43.7
Mouse	mmu-mir-181a-1	-28.1	Human	chr1	197094809	197094895	-	-29.2
Mouse	mmu-mir-181a-1	-28.1	Rat	chr13	51132518	51132604	+	-28.1
Mouse	mmu-mir-181a-2	-28.7	Human	chr9	126494574	126494643	+	-31.1
Mouse	mmu-mir-181a-2	-28.7	Rat	chr3	18650936	18651012	+	-22.8
Mouse	mmu-mir-181b-1	-31.6	Human	chr1	197094631	197094710	-	-32.1
Mouse	mmu-mir-181b-1	-31.6	Rat	chr13	51132702	51132781	+	-31.6
Mouse	mmu-mir-181b-2	-33.5	Human	chr9	126495810	126495898	+	-35
Mouse	mmu-mir-181b-2	-33.5	Rat	chr3	18652006	18652094	+	-31.1
Mouse	mmu-mir-181c	-45.3	Human	chr19	13846523	13846611	+	-42.1
Mouse	mmu-mir-181c	-45.3	Rat	chr19	25667391	25667479	+	-45.3
Mouse	mmu-mir-181d	-26.5	Human	chr19	13846718	13846790	+	-24.9
Mouse	mmu-mir-181d	-26.5	Rat	chr19	25667571	25667642	+	-26.1
Mouse	mmu-mir-182	-29	Human	chr7	129197478	129197552	-	-28.5
Mouse	mmu-mir-183	-26.9	Human	chr7	129202000	129202069	-	-26.9
Mouse	mmu-mir-183	-26.9	Rat	chr4	57075113	57075182	-	-26.2
Mouse	mmu-mir-184	-28.9	Human	chr15	77289192	77289261	+	-26.2
Mouse	mmu-mir-184	-28.9	Rat	chr8	94692579	94692647	-	-35.3
Mouse	mmu-mir-185	-38	Human	chr22	18400670	18400735	+	-38.6
Mouse	mmu-mir-185	-38	Rat	chr11	84658792	84658856	+	-38
Mouse	mmu-mir-186	-33.4	Human	chr1	71305909	71305979	-	-34.1
Mouse	mmu-mir-186	-33.4	Rat	chr2	255655023	255655093	+	-34.6
Mouse	mmu-mir-187	-27.8	Human	chr18	31738796	31738856	-	-27
Mouse	mmu-mir-187	-27.8	Rat	chr18	16219593	16219653	-	-27.2
Mouse	mmu-mir-188	-29.7	Human	chrX	49654858	49654925	+	-29.7
Mouse	mmu-mir-188	-29.7	Rat	chrX	27323552	27323619	+	-29.3
Mouse	mmu-mir-18a	-31	Human	chr13	90800995	90801090	+	-26.4
Mouse	mmu-mir-18a	-31	Rat	chr15	99853871	99853966	+	-31
Mouse	mmu-mir-18b	-23.3	Human	chrX	133131730	133131812	-	-25.5
Mouse	mmu-mir-18b	-23.3	Rat	chrX	139741279	139741361	-	-21.2
Mouse	mmu-mir-190	-23	Human	chr15	60903218	60903284	+	-23
Mouse	mmu-mir-190	-23	Rat	chr8	71549032	71549098	-	-23
Mouse	mmu-mir-190b	-32.7	Human	chr1	152432765	152432843	-	-32.6
Mouse	mmu-mir-190b	-32.7	Rat	chr2	182295090	182295167	+	-28.2
Mouse	mmu-mir-191	-36.9	Human	chr3	49033064	49033137	-	-36.7
Mouse	mmu-mir-191	-36.9	Rat	chr8	113614368	113614441	+	-36.9
Mouse	mmu-mir-192	-37	Human	chr11	64415196	64415284	-	-36.5
Mouse	mmu-mir-192	-37	Rat	chr1	209040266	209040354	+	-36.6
Mouse	mmu-mir-193	-32	Human	chr17	26911142	26911207	+	-35.9
Mouse	mmu-mir-193	-32	Rat	chr10	65901061	65901126	+	-32
Mouse	mmu-mir-193b	-36	Human	chr16	14305328	14305406	+	-37.8
Mouse	mmu-mir-194-1	-34.1	Human	chr1	218358131	218358198	-	-31.2
Mouse	mmu-mir-194-1	-34.1	Rat	chr13	101312455	101312521	+	-32.2
Mouse	mmu-mir-194-2	-48.3	Human	chr11	64415403	64415490	-	-49.1
Mouse	mmu-mir-194-2	-48.3	Rat	chr1	209040070	209040155	+	-48.3
Mouse	mmu-mir-195	-50.8	Human	chr17	6861657	6861750	-	-45.8
Mouse	mmu-mir-195	-50.8	Rat	chr10	57074164	57074257	+	-50.9
Mouse	mmu-mir-196a-1	-35.4	Human	chr17	44064836	44064937	-	-34.4
Mouse	mmu-mir-196a-1	-35.4	Rat	chr10	84995935	84996036	+	-36.6
Mouse	mmu-mir-196a-2	-45.1	Human	chr12	52671798	52671882	+	-45.1
Mouse	mmu-mir-196a-2	-45.1	Rat	chr7	141736768	141736852	+	-45.1
Mouse	mmu-mir-196b	-35.8	Human	chr7	27175624	27175708	-	-35.8
Mouse	mmu-mir-196b	-35.8	Rat	chr4	80530379	80530463	-	-35.8
Mouse	mmu-mir-199a-1	-28.2	Human	chr19	10789102	10789172	-	-28.1
Mouse	mmu-mir-199a-2	-43.4	Human	chr1	170380298	170380407	-	-43.2
Mouse	mmu-mir-199a-2	-43.4	Rat	chr13	77910767	77910876	+	-44.4
Mouse	mmu-mir-199b	-42.9	Human	chr9	130046821	130046930	-	-42.9
Mouse	mmu-mir-19a	-39.1	Human	chr13	90801146	90801227	+	-39.1
Mouse	mmu-mir-19a	-39.1	Rat	chr15	99854018	99854099	+	-34.9
Mouse	mmu-mir-19b-1	-37.3	Human	chr13	90801447	90801533	+	-38.4
Mouse	mmu-mir-19b-1	-37.3	Rat	chr15	99854320	99854406	+	-37.3
Mouse	mmu-mir-19b-2	-41.2	Human	chrX	133131371	133131454	-	-37.8
Mouse	mmu-mir-19b-2	-41.2	Rat	chrX	139740936	139741019	-	-37.3
Mouse	mmu-mir-200a	-41.7	Human	chr1	1093106	1093195	+	-44.9
Mouse	mmu-mir-200a	-41.7	Rat	chr5	172898219	172898308	-	-42
Mouse	mmu-mir-200b	-31	Human	chr1	1092359	1092428	+	-31.6
Mouse	mmu-mir-200b	-31	Rat	chr5	172899011	172899080	-	-30.6
Mouse	mmu-mir-200c	-31.6	Human	chr12	6943123	6943190	+	-31.3
Mouse	mmu-mir-200c	-31.6	Rat	chr4	160841344	160841412	-	-31.6
Mouse	mmu-mir-201	-32.6	Human	chrX	146119960	146120024	-	-22
Mouse	mmu-mir-202	-35.4	Human	chr10	134911025	134911096	-	-37.3
Mouse	mmu-mir-202	-35.4	Rat	chr1	199758131	199758202	-	-35.3
Mouse	mmu-mir-203	-35.6	Human	chr14	103653512	103653587	+	-38.3
Mouse	mmu-mir-203	-35.6	Rat	chr6	136932093	136932168	+	-34.4
Mouse	mmu-mir-204	-33.2	Human	chr9	72614726	72614793	-	-33.2
Mouse	mmu-mir-204	-33.2	Rat	chr1	226013021	226013088	+	-33.2
Mouse	mmu-mir-205	-33.9	Human	chr1	207672128	207672196	+	-34.7
Mouse	mmu-mir-205	-33.9	Rat	chr13	109352385	109352452	-	-36.6
Mouse	mmu-mir-206	-31.8	Human	chr6	52117113	52117185	+	-36.5
Mouse	mmu-mir-206	-31.8	Rat	chr9	19401990	19402062	+	-32
Mouse	mmu-mir-207	-41.3	Human	chr9	33015740	33015824	+	-44.6
Mouse	mmu-mir-207	-41.3	Rat	chr5	58101185	58101263	+	-36.6
Mouse	mmu-mir-208a	-40.5	Human	chr14	22927639	22927721	-	-41.7
Mouse	mmu-mir-208a	-40.5	Rat	chr15	33051957	33052039	-	-40.5
Mouse	mmu-mir-208b	-31	Human	chr14	22957036	22957112	-	-31.3
Mouse	mmu-mir-208b	-31	Rat	chr15	33078035	33078111	-	-31
Mouse	mmu-mir-20a	-39.2	Human	chr13	90801301	90801407	+	-41.6
Mouse	mmu-mir-20a	-39.2	Rat	chr15	99854179	99854284	+	-40.7
Mouse	mmu-mir-20b	-35.5	Human	chrX	133131500	133131579	-	-33.2
Mouse	mmu-mir-20b	-35.5	Rat	chrX	139741066	139741146	-	-37.8
Mouse	mmu-mir-21	-46.2	Human	chr17	55273399	55273490	+	-43.6
Mouse	mmu-mir-21	-46.2	Rat	chr10	74864500	74864591	-	-43.6
Mouse	mmu-mir-210	-50.2	Human	chr11	558089	558194	-	-56.8
Mouse	mmu-mir-210	-50.2	Rat	chr1	201415656	201415765	-	-48.7
Mouse	mmu-mir-211	-57.2	Human	chr15	29144538	29144625	-	-42.2
Mouse	mmu-mir-211	-57.2	Rat	chr1	118642399	118642496	+	-51.9
Mouse	mmu-mir-212	-41.3	Human	chr17	1900319	1900409	-	-40.2
Mouse	mmu-mir-212	-41.3	Rat	chr10	62480450	62480540	+	-42.7
Mouse	mmu-mir-214	-67.6	Human	chr1	170374561	170374670	-	-67.6
Mouse	mmu-mir-214	-67.6	Rat	chr13	77916185	77916294	+	-61
Mouse	mmu-mir-215	-37.3	Human	chr1	218357818	218357914	-	-31.7
Mouse	mmu-mir-215	-37.3	Rat	chr13	101312675	101312783	+	-30.5
Mouse	mmu-mir-216a	-30	Human	chr2	56069615	56069686	-	-31.5
Mouse	mmu-mir-216a	-30	Rat	chr14	109666093	109666164	+	-30.3
Mouse	mmu-mir-216b	-37.9	Human	chr2	56081352	56081437	-	-33.8
Mouse	mmu-mir-216b	-37.9	Rat	chr14	109655049	109655134	+	-37.6
Mouse	mmu-mir-217	-37.1	Human	chr2	56063607	56063716	-	-31.9
Mouse	mmu-mir-217	-37.1	Rat	chr14	109673479	109673585	+	-31.6
Mouse	mmu-mir-218-1	-37	Human	chr4	20138996	20139105	+	-42.9
Mouse	mmu-mir-218-1	-37	Rat	chr14	67642357	67642466	-	-42.7
Mouse	mmu-mir-218-2	-43.8	Human	chr5	168127729	168127838	-	-44.8
Mouse	mmu-mir-218-2	-43.8	Rat	chr10	20487432	20487541	+	-42.9
Mouse	mmu-mir-219-1	-60	Human	chr6	33283585	33283699	+	-54.9
Mouse	mmu-mir-219-1	-60	Rat	chr20	4967801	4967910	+	-58.2
Mouse	mmu-mir-219-2	-48	Human	chr9	130194718	130194814	-	-49.5
Mouse	mmu-mir-219-2	-48	Rat	chr3	8833904	8834000	-	-45.5
Mouse	mmu-mir-22	-41.3	Human	chr17	1563941	1564035	-	-41.3
Mouse	mmu-mir-22	-41.3	Rat	chr10	62782723	62782817	+	-42.8
Mouse	mmu-mir-221	-44	Human	chrX	45490539	45490633	-	-43.6
Mouse	mmu-mir-221	-44	Rat	chrX	14935622	14935716	+	-44
Mouse	mmu-mir-222	-41.2	Human	chrX	45491376	45491454	-	-38.7
Mouse	mmu-mir-222	-41.2	Rat	chrX	14935069	14935147	+	-40.9
Mouse	mmu-mir-223	-44.5	Human	chrX	65155437	65155546	+	-46
Mouse	mmu-mir-223	-44.5	Rat	chrX	83869053	83869162	+	-43.1
Mouse	mmu-mir-224	-35.9	Human	chrX	150877706	150877786	-	-35.7
Mouse	mmu-mir-224	-35.9	Rat	chrX	158348507	158348588	+	-35.9
Mouse	mmu-mir-23a	-32.5	Human	chr19	13808400	13808474	-	-34.3
Mouse	mmu-mir-23a	-32.5	Rat	chr19	25638744	25638818	-	-32.9
Mouse	mmu-mir-23b	-28.9	Human	chr9	96887323	96887396	+	-28.9
Mouse	mmu-mir-23b	-28.9	Rat	chr17	7351699	7351772	-	-28.9
Mouse	mmu-mir-24-1	-26.3	Human	chr9	96888124	96888191	+	-26.3
Mouse	mmu-mir-24-1	-26.3	Rat	chr17	7350971	7351038	-	-26.3
Mouse	mmu-mir-24-2	-48.9	Human	chr19	13808078	13808189	-	-48.6
Mouse	mmu-mir-24-2	-48.9	Rat	chr19	25638430	25638537	-	-53.5
Mouse	mmu-mir-25	-37.4	Human	chr7	99529119	99529202	-	-35.7
Mouse	mmu-mir-25	-37.4	Rat	chr12	17607970	17608053	-	-36.4
Mouse	mmu-mir-26a-1	-48.3	Human	chr3	37985895	37985982	+	-47.1
Mouse	mmu-mir-26a-1	-48.3	Rat	chr8	123981622	123981709	+	-44.3
Mouse	mmu-mir-26a-2	-44.9	Human	chr12	56504659	56504742	-	-42.2
Mouse	mmu-mir-26b	-42.7	Human	chr2	218975610	218975693	+	-42.8
Mouse	mmu-mir-26b	-42.7	Rat	chr9	73734062	73734146	+	-42.6
Mouse	mmu-mir-27a	-36.6	Human	chr19	13808249	13808335	-	-50.2
Mouse	mmu-mir-27a	-36.6	Rat	chr19	25638578	25638664	-	-38.3
Mouse	mmu-mir-27b	-40.2	Human	chr9	96887560	96887632	+	-39.2
Mouse	mmu-mir-27b	-40.2	Rat	chr17	7351461	7351533	-	-39.2
Mouse	mmu-mir-28	-38.1	Human	chr3	189889263	189889348	+	-50.6
Mouse	mmu-mir-28	-38.1	Rat	chr11	78139669	78139754	-	-41.2
Mouse	mmu-mir-296	-43.2	Human	chr20	56826065	56826145	-	-39.8
Mouse	mmu-mir-296	-43.2	Rat	chr3	165193819	165193899	-	-42.4
Mouse	mmu-mir-298	-43	Human	chr20	56826679	56826763	-	-30.5
Mouse	mmu-mir-298	-43	Rat	chr3	165194273	165194354	-	-47.8
Mouse	mmu-mir-299	-42.3	Human	chr14	100559884	100559946	+	-40.5
Mouse	mmu-mir-299	-42.3	Rat	chr6	134389822	134389884	+	-42.3
Mouse	mmu-mir-29a	-35.1	Human	chr7	130212034	130212121	-	-33.7
Mouse	mmu-mir-29a	-35.1	Rat	chr4	58107760	58107847	-	-33.7
Mouse	mmu-mir-29b-1	-26.4	Human	chr7	130212764	130212834	-	-25.2
Mouse	mmu-mir-29b-1	-26.4	Rat	chr4	58108145	58108215	-	-25.2
Mouse	mmu-mir-29b-2	-31.2	Human	chr1	206042411	206042491	-	-30.1
Mouse	mmu-mir-29b-2	-31.2	Rat	chr13	110967520	110967600	+	-30.1
Mouse	mmu-mir-29c	-35.4	Human	chr1	206041820	206041907	-	-35.4
Mouse	mmu-mir-29c	-35.4	Rat	chr13	110968048	110968135	+	-35.4
Mouse	mmu-mir-300	-35.5	Human	chr14	100577454	100577532	+	-21.4
Mouse	mmu-mir-300	-35.5	Rat	chr6	134405237	134405315	+	-34.4
Mouse	mmu-mir-301a	-38	Human	chr17	54583279	54583364	-	-31.4
Mouse	mmu-mir-301a	-38	Rat	chr10	75386848	75386933	+	-33.4
Mouse	mmu-mir-301b	-38.2	Human	chr22	20337257	20337356	+	-49
Mouse	mmu-mir-301b	-38.2	Rat	chr11	85885238	85885334	+	-33.9
Mouse	mmu-mir-302a	-30.9	Human	chr4	113788788	113788856	-	-33.4
Mouse	mmu-mir-302b	-24.2	Human	chr4	113789090	113789162	-	-29.1
Mouse	mmu-mir-302c	-28.4	Human	chr4	113788968	113789035	-	-32
Mouse	mmu-mir-302d	-27.9	Human	chr4	113788609	113788676	-	-29.1
Mouse	mmu-mir-30a	-37.3	Human	chr6	72169975	72170045	-	-37.3
Mouse	mmu-mir-30a	-37.3	Rat	chr9	22142889	22142959	+	-38
Mouse	mmu-mir-30b	-40.9	Human	chr8	135881941	135882036	-	-37.6
Mouse	mmu-mir-30b	-40.9	Rat	chr7	105815913	105816008	-	-41.7
Mouse	mmu-mir-30c-1	-35.2	Human	chr1	40995543	40995631	+	-35.2
Mouse	mmu-mir-30c-1	-35.2	Rat	chr5	141362120	141362208	-	-35.2
Mouse	mmu-mir-30c-2	-28	Human	chr6	72143379	72143462	-	-28
Mouse	mmu-mir-30c-2	-28	Rat	chr9	22162630	22162713	+	-27.3
Mouse	mmu-mir-30d	-33.5	Human	chr8	135886295	135886376	-	-32.3
Mouse	mmu-mir-30d	-33.5	Rat	chr7	105819720	105819801	-	-33.5
Mouse	mmu-mir-30e	-52	Human	chr1	40992614	40992705	+	-52
Mouse	mmu-mir-30e	-52	Rat	chr5	141365115	141365206	-	-49.4
Mouse	mmu-mir-31	-48.8	Human	chr9	21502099	21502203	-	-44.4
Mouse	mmu-mir-31	-48.8	Rat	chr5	108497649	108497754	-	-46.4
Mouse	mmu-mir-32	-31.9	Human	chr9	110848330	110848399	-	-31.9
Mouse	mmu-mir-32	-31.9	Rat	chr5	74797826	74797895	-	-33.6
Mouse	mmu-mir-320	-44.8	Human	chr8	22158420	22158501	-	-46.4
Mouse	mmu-mir-320	-44.8	Rat	chr15	50842958	50843039	+	-46.6
Mouse	mmu-mir-322	-41	Human	chrX	133508324	133508419	-	-46.6
Mouse	mmu-mir-322	-41	Rat	chrX	140000161	140000255	-	-40.8
Mouse	mmu-mir-323	-33.8	Human	chr14	100561822	100561907	+	-34.5
Mouse	mmu-mir-323	-33.8	Rat	chr6	134391697	134391782	+	-33.8
Mouse	mmu-mir-324	-36.8	Human	chr17	7067336	7067424	-	-38.7
Mouse	mmu-mir-324	-36.8	Rat	chr10	56858036	56858124	+	-36.8
Mouse	mmu-mir-325	-41.9	Human	chrX	76142220	76142317	-	-30.7
Mouse	mmu-mir-325	-41.9	Rat	chrX	93480419	93480516	-	-39.9
Mouse	mmu-mir-326	-50.7	Human	chr11	74723784	74723878	-	-52.4
Mouse	mmu-mir-326	-50.7	Rat	chr1	156887513	156887607	+	-54.8
Mouse	mmu-mir-328	-51.7	Human	chr16	65793716	65793812	-	-56
Mouse	mmu-mir-328	-51.7	Rat	chr19	35122554	35122650	-	-52
Mouse	mmu-mir-329	-36.5	Human	chr14	100562864	100562960	+	-35.2
Mouse	mmu-mir-329	-36.5	Rat	chr6	134392666	134392762	+	-36.5
Mouse	mmu-mir-33	-31.6	Human	chr22	40626894	40626962	+	-35.7
Mouse	mmu-mir-33	-31.6	Rat	chr7	120573219	120573287	+	-33.1
Mouse	mmu-mir-330	-40.8	Human	chr19	50834092	50834188	-	-42.7
Mouse	mmu-mir-330	-40.8	Rat	chr1	78544317	78544414	+	-40.3
Mouse	mmu-mir-331	-43.7	Human	chr12	94226327	94226422	+	-42
Mouse	mmu-mir-331	-43.7	Rat	chr7	31089764	31089859	-	-42.1
Mouse	mmu-mir-335	-45.2	Human	chr7	129923188	129923281	+	-41.5
Mouse	mmu-mir-337	-49.5	Human	chr14	100410577	100410674	+	-41.6
Mouse	mmu-mir-337	-49.5	Rat	chr6	134176750	134176846	+	-49.5
Mouse	mmu-mir-338	-40.6	Human	chr17	76714266	76714364	-	-45.9
Mouse	mmu-mir-338	-40.6	Rat	chr10	109426980	109427077	-	-40.6
Mouse	mmu-mir-339	-43.3	Human	chr7	1029106	1029189	-	-46.2
Mouse	mmu-mir-339	-43.3	Rat	chr12	15778323	15778418	+	-43
Mouse	mmu-mir-341	-45.6	Rat	chr6	134203518	134203613	+	-45.6
Mouse	mmu-mir-342	-48.9	Human	chr14	99645745	99645843	+	-46.9
Mouse	mmu-mir-342	-48.9	Rat	chr6	132990797	132990895	+	-48.9
Mouse	mmu-mir-343	-25.3	Human	chr19	50559635	50559695	-	-32.8
Mouse	mmu-mir-343	-25.3	Rat	chr1	78904586	78904660	+	-37
Mouse	mmu-mir-344-1	-58	Rat	chr1	115954577	115954671	-	-52.7
Mouse	mmu-mir-344-2	-47.2	Rat	chr1	116020990	116021069	-	-44.6
Mouse	mmu-mir-345	-45.3	Human	chr14	99843949	99844048	+	-48.9
Mouse	mmu-mir-345	-45.3	Rat	chr6	133178806	133178901	+	-43.3
Mouse	mmu-mir-346	-50.6	Human	chr10	88014424	88014521	-	-44.1
Mouse	mmu-mir-346	-50.6	Rat	chr16	10553485	10553582	+	-46.7
Mouse	mmu-mir-34a	-43.3	Human	chr1	9134321	9134421	-	-45.2
Mouse	mmu-mir-34a	-43.3	Rat	chr5	167187897	167187998	+	-43.9
Mouse	mmu-mir-34b	-34.1	Human	chr11	110888873	110888956	+	-33.8
Mouse	mmu-mir-34b	-34.1	Rat	chr8	54422570	54422653	-	-34.1
Mouse	mmu-mir-34c	-31.6	Human	chr11	110889374	110889450	+	-30
Mouse	mmu-mir-34c	-31.6	Rat	chr8	54422052	54422128	-	-31.6
Mouse	mmu-mir-350	-32.1	Rat	chr13	92545075	92545173	-	-28
Mouse	mmu-mir-351	-37.8	Human	chrX	133507098	133507229	-	-38.1
Mouse	mmu-mir-351	-37.8	Rat	chrX	139999115	139999210	-	-33.8
Mouse	mmu-mir-361	-28.1	Human	chrX	85045297	85045368	-	-30.9
Mouse	mmu-mir-361	-28.1	Rat	chrX	101800145	101800214	-	-27.7
Mouse	mmu-mir-362	-29.3	Human	chrX	49660312	49660376	+	-31.7
Mouse	mmu-mir-362	-29.3	Rat	chrX	27330447	27330511	+	-29.3
Mouse	mmu-mir-363	-22.3	Human	chrX	133131074	133131148	-	-23.2
Mouse	mmu-mir-363	-22.3	Rat	chrX	139740657	139740731	-	-24.8
Mouse	mmu-mir-365-1	-35.4	Human	chr16	14310643	14310729	+	-35.4
Mouse	mmu-mir-365-2	-39.4	Human	chr17	26926543	26926652	+	-38.5
Mouse	mmu-mir-365-2	-39.4	Rat	chr10	65914935	65915045	+	-41.4
Mouse	mmu-mir-367	-34.4	Human	chr4	113788475	113788549	-	-30.2
Mouse	mmu-mir-369	-33.9	Human	chr14	100601683	100601761	+	-33.5
Mouse	mmu-mir-369	-33.9	Rat	chr6	134424778	134424856	+	-33.9
Mouse	mmu-mir-370	-42.4	Human	chr14	100447229	100447307	+	-34.4
Mouse	mmu-mir-370	-42.4	Rat	chr6	134210194	134210272	+	-43.1
Mouse	mmu-mir-374	-46.3	Human	chrX	73355095	73355189	-	-41.4
Mouse	mmu-mir-374	-46.3	Rat	chrX	91563557	91563651	-	-39.5
Mouse	mmu-mir-375	-26.2	Human	chr2	219574611	219574674	-	-26.2
Mouse	mmu-mir-375	-26.2	Rat	chr9	74233505	74233568	-	-26.2
Mouse	mmu-mir-376b	-33.3	Human	chr14	100576537	100576618	+	-30.5
Mouse	mmu-mir-376b	-33.3	Rat	chr6	134404182	134404263	+	-33.3
Mouse	mmu-mir-376c	-28.1	Human	chr14	100575770	100575855	+	-32.5
Mouse	mmu-mir-376c	-28.1	Rat	chr6	134403523	134403608	+	-27.6
Mouse	mmu-mir-377	-27.8	Human	chr14	100598141	100598208	+	-27.8
Mouse	mmu-mir-377	-27.8	Rat	chr6	134421777	134421844	+	-25.7
Mouse	mmu-mir-378	-37.8	Human	chr5	149092581	149092646	+	-37.8
Mouse	mmu-mir-378	-37.8	Rat	chr18	57377805	57377870	-	-37.8
Mouse	mmu-mir-379	-27.4	Human	chr14	100558156	100558222	+	-26.5
Mouse	mmu-mir-379	-27.4	Rat	chr6	134388208	134388273	+	-26.6
Mouse	mmu-mir-380	-27	Human	chr14	100561107	100561167	+	-24.8
Mouse	mmu-mir-380	-27	Rat	chr6	134390995	134391055	+	-27
Mouse	mmu-mir-381	-34.8	Human	chr14	100582010	100582084	+	-34.8
Mouse	mmu-mir-381	-34.8	Rat	chr6	134407693	134407767	+	-32.2
Mouse	mmu-mir-382	-28.2	Human	chr14	100590396	100590471	+	-27.9
Mouse	mmu-mir-382	-28.2	Rat	chr6	134415265	134415340	+	-28.2
Mouse	mmu-mir-383	-28.9	Human	chr8	14755318	14755387	-	-26.5
Mouse	mmu-mir-383	-28.9	Rat	chr16	57663843	57663912	+	-27.5
Mouse	mmu-mir-384	-28.1	Rat	chrX	93446892	93446979	-	-28.1
Mouse	mmu-mir-409	-38	Human	chr14	100601390	100601468	+	-37.7
Mouse	mmu-mir-409	-38	Rat	chr6	134424503	134424581	+	-38
Mouse	mmu-mir-410	-35.2	Human	chr14	100602001	100602082	+	-38.2
Mouse	mmu-mir-410	-35.2	Rat	chr6	134425078	134425158	+	-35.2
Mouse	mmu-mir-411	-28.1	Human	chr14	100559415	100559496	+	-28.1
Mouse	mmu-mir-411	-28.1	Rat	chr6	134389342	134389423	+	-28.1
Mouse	mmu-mir-412	-33.3	Human	chr14	100601540	100601620	+	-33
Mouse	mmu-mir-412	-33.3	Rat	chr6	134424650	134424729	+	-33.3
Mouse	mmu-mir-421	-30.2	Human	chrX	73354943	73355018	-	-30.2
Mouse	mmu-mir-421	-30.2	Rat	chrX	91563417	91563492	-	-30.2
Mouse	mmu-mir-423	-52.2	Human	chr17	25468211	25468319	+	-52.2
Mouse	mmu-mir-423	-52.2	Rat	chr10	67078711	67078819	+	-52.2
Mouse	mmu-mir-425	-33.8	Human	chr3	49032586	49032670	-	-33.6
Mouse	mmu-mir-425	-33.8	Rat	chr8	113614815	113614899	+	-31.2
Mouse	mmu-mir-429	-35.2	Human	chr1	1094250	1094330	+	-40.3
Mouse	mmu-mir-429	-35.2	Rat	chr5	172897185	172897267	-	-34
Mouse	mmu-mir-431	-43.2	Human	chr14	100417104	100417194	+	-41.4
Mouse	mmu-mir-431	-43.2	Rat	chr6	134182314	134182404	+	-41.2
Mouse	mmu-mir-433	-44.6	Human	chr14	100417973	100418096	+	-42.6
Mouse	mmu-mir-433	-44.6	Rat	chr6	134183213	134183336	+	-42.8
Mouse	mmu-mir-434	-38.8	Rat	chr6	134186250	134186340	+	-31.7
Mouse	mmu-mir-448	-46.8	Human	chrX	113964273	113964383	+	-49.6
Mouse	mmu-mir-448	-46.8	Rat	chrX	31053516	31053627	-	-46.8
Mouse	mmu-mir-449a	-44.9	Human	chr5	54502117	54502207	-	-39
Mouse	mmu-mir-449a	-44.9	Rat	chr2	44418273	44418363	+	-47.5
Mouse	mmu-mir-449b	-29.6	Human	chr5	54502242	54502322	-	-32.2
Mouse	mmu-mir-449b	-29.6	Rat	chr2	44418164	44418245	+	-31.8
Mouse	mmu-mir-449c	-40.9	Human	chr5	54503844	54503946	-	-46.1
Mouse	mmu-mir-449c	-40.9	Rat	chr2	44416732	44416840	+	-40.4
Mouse	mmu-mir-450a-1	-41.4	Human	chrX	133502037	133502127	-	-35.4
Mouse	mmu-mir-450a-1	-41.4	Rat	chrX	139994947	139995037	-	-39.6
Mouse	mmu-mir-450a-2	-26.3	Human	chrX	133502220	133502288	-	-27.1
Mouse	mmu-mir-450a-2	-26.3	Rat	chrX	139995092	139995160	-	-31.5
Mouse	mmu-mir-450b	-31.8	Human	chrX	133501880	133501961	-	-27.8
Mouse	mmu-mir-450b	-31.8	Rat	chrX	139994792	139994872	-	-22.2
Mouse	mmu-mir-452	-39.7	Human	chrX	150878756	150878840	-	-40.8
Mouse	mmu-mir-453	-34.2	Human	chr14	100592273	100592353	+	-26.3
Mouse	mmu-mir-453	-34.2	Rat	chr6	134417047	134417127	+	-30
Mouse	mmu-mir-455	-37.5	Human	chr9	116011534	116011616	+	-37.1
Mouse	mmu-mir-455	-37.5	Rat	chr5	80239841	80239922	+	-37.6
Mouse	mmu-mir-463	-20.2	Rat	chrX	152844303	152844377	-	-20.5
Mouse	mmu-mir-464	-13.2	Rat	chr7	112748684	112748753	+	-26.3
Mouse	mmu-mir-469	-22.7	Rat	chr12	44296900	44296976	-	-20.9
Mouse	mmu-mir-471	-26.3	Rat	chrX	152840387	152840453	-	-26.1
Mouse	mmu-mir-483	-33.7	Human	chr11	2111940	2112015	-	-43.8
Mouse	mmu-mir-483	-33.7	Rat	chr1	202910609	202910681	-	-32.7
Mouse	mmu-mir-484	-24.7	Human	chr16	15644655	15644719	+	-26.2
Mouse	mmu-mir-484	-24.7	Rat	chr10	826376	826440	-	-24.3
Mouse	mmu-mir-485	-35.5	Human	chr14	100591509	100591581	+	-34.4
Mouse	mmu-mir-485	-35.5	Rat	chr6	134416387	134416459	+	-35.5
Mouse	mmu-mir-486	-74.7	Human	chr8	41637086	41637213	-	-78.1
Mouse	mmu-mir-487b	-31.4	Human	chr14	100582546	100582627	+	-32.7
Mouse	mmu-mir-487b	-31.4	Rat	chr6	134408209	134408290	+	-31.4
Mouse	mmu-mir-488	-38.6	Human	chr1	175265109	175265216	-	-32.8
Mouse	mmu-mir-488	-38.6	Rat	chr13	73795083	73795194	+	-37.2
Mouse	mmu-mir-489	-36.5	Human	chr7	92951170	92951277	-	-38.6
Mouse	mmu-mir-489	-36.5	Rat	chr4	28518260	28518365	-	-37.4
Mouse	mmu-mir-490	-32.3	Human	chr7	136238471	136238554	+	-32.5
Mouse	mmu-mir-490	-32.3	Rat	chr4	63815387	63815470	+	-30.7
Mouse	mmu-mir-491	-40.1	Human	chr9	20706102	20706187	+	-49.7
Mouse	mmu-mir-493	-45.1	Human	chr14	100405155	100405237	+	-40.4
Mouse	mmu-mir-493	-45.1	Rat	chr6	134170343	134170424	+	-46.1
Mouse	mmu-mir-494	-36.7	Human	chr14	100565719	100565806	+	-36.1
Mouse	mmu-mir-494	-36.7	Rat	chr6	134394867	134394951	+	-36.7
Mouse	mmu-mir-495	-22.4	Human	chr14	100569855	100569915	+	-21.4
Mouse	mmu-mir-495	-22.4	Rat	chr6	134399225	134399287	+	-22.4
Mouse	mmu-mir-496	-35.3	Human	chr14	100596672	100596750	+	-36
Mouse	mmu-mir-496	-35.3	Rat	chr6	134420368	134420446	+	-35.3
Mouse	mmu-mir-497	-40.2	Human	chr17	6861972	6862055	-	-37
Mouse	mmu-mir-497	-40.2	Rat	chr10	57073834	57073917	+	-37.2
Mouse	mmu-mir-499	-41.2	Human	chr20	33041859	33041937	+	-37.5
Mouse	mmu-mir-499	-41.2	Rat	chr3	146127950	146128028	+	-38.8
Mouse	mmu-mir-500	-42.9	Human	chrX	49665940	49666030	+	-57.8
Mouse	mmu-mir-500	-42.9	Rat	chrX	27334599	27334690	+	-42.9
Mouse	mmu-mir-501	-47.4	Human	chrX	49661060	49661165	+	-44.4
Mouse	mmu-mir-501	-47.4	Rat	chrX	27331141	27331247	+	-37.7
Mouse	mmu-mir-503	-36	Human	chrX	133508024	133508094	-	-42.1
Mouse	mmu-mir-503	-36	Rat	chrX	139999870	139999940	-	-41.4
Mouse	mmu-mir-504	-44.3	Human	chrX	137577540	137577618	-	-49.7
Mouse	mmu-mir-504	-44.3	Rat	chrX	144243832	144243909	-	-48.2
Mouse	mmu-mir-505	-43.2	Human	chrX	138833972	138834061	-	-46.6
Mouse	mmu-mir-505	-43.2	Rat	chrX	145928989	145929078	-	-45.8
Mouse	mmu-mir-509	-19.4	Rat	chrX	154190992	154191066	-	-25.9
Mouse	mmu-mir-511	-27.9	Human	chr10	17927118	17927196	+	-30.8
Mouse	mmu-mir-511	-27.9	Rat	chr17	88441493	88441571	+	-28.2
Mouse	mmu-mir-532	-33.8	Human	chrX	49654493	49654588	+	-25.5
Mouse	mmu-mir-532	-33.8	Rat	chrX	27323137	27323232	+	-34.3
Mouse	mmu-mir-539	-30.9	Human	chr14	100583412	100583487	+	-27.6
Mouse	mmu-mir-539	-30.9	Rat	chr6	134408918	134408991	+	-34
Mouse	mmu-mir-540	-42	Rat	chr6	134177042	134177108	+	-42
Mouse	mmu-mir-541	-37.5	Human	chr14	100600581	100600670	+	-34.5
Mouse	mmu-mir-541	-37.5	Rat	chr6	134423740	134423829	+	-36.1
Mouse	mmu-mir-542	-36.8	Human	chrX	133503048	133503132	-	-35.9
Mouse	mmu-mir-542	-36.8	Rat	chrX	139996187	139996271	-	-35.2
Mouse	mmu-mir-543	-31.7	Human	chr14	100568077	100568152	+	-24.2
Mouse	mmu-mir-543	-31.7	Rat	chr6	134397160	134397235	+	-31.7
Mouse	mmu-mir-544	-30.5	Human	chr14	100584756	100584833	+	-27.6
Mouse	mmu-mir-544	-30.5	Rat	chr6	134410254	134410331	+	-27.3
Mouse	mmu-mir-547	-34.3	Human	chrX	146120203	146120280	-	-31.3
Mouse	mmu-mir-547	-34.3	Rat	chrX	154169442	154169519	-	-24.4
Mouse	mmu-mir-551b	-43.7	Human	chr3	169752340	169752437	+	-40.7
Mouse	mmu-mir-551b	-43.7	Rat	chr2	114095878	114095975	+	-43.1
Mouse	mmu-mir-568	-31.1	Human	chr3	115518012	115518101	-	-26.8
Mouse	mmu-mir-568	-31.1	Rat	chr11	58643946	58644030	-	-22.7
Mouse	mmu-mir-574	-52.6	Human	chr4	38546062	38546139	+	-50.3
Mouse	mmu-mir-582	-33.9	Human	chr5	59035200	59035280	-	-39.3
Mouse	mmu-mir-582	-33.9	Rat	chr2	40714116	40714196	+	-33.9
Mouse	mmu-mir-592	-38.8	Human	chr7	126485382	126485477	-	-39.1
Mouse	mmu-mir-592	-38.8	Rat	chr4	54685583	54685678	-	-37.5
Mouse	mmu-mir-598	-32.4	Human	chr8	10930131	10930209	-	-34.4
Mouse	mmu-mir-598	-32.4	Rat	chr15	42988355	42988433	+	-32.4
Mouse	mmu-mir-615	-61.4	Human	chr12	52714002	52714094	+	-59.2
Mouse	mmu-mir-615	-61.4	Rat	chr7	141778230	141778321	+	-61.4
Mouse	mmu-mir-652	-49.1	Human	chrX	109185213	109185310	+	-53
Mouse	mmu-mir-652	-49.1	Rat	chrX	35821317	35821414	-	-49.6
Mouse	mmu-mir-653	-35.8	Human	chr7	92950019	92950101	-	-31.2
Mouse	mmu-mir-653	-35.8	Rat	chr4	28517624	28517709	-	-26.9
Mouse	mmu-mir-654	-23.6	Human	chr14	100576307	100576384	+	-24.8
Mouse	mmu-mir-665	-44.4	Human	chr14	100411114	100411204	+	-43.5
Mouse	mmu-mir-665	-44.4	Rat	chr6	134177288	134177381	+	-40.5
Mouse	mmu-mir-666	-47.3	Human	chr14	100567893	100567997	+	-39.2
Mouse	mmu-mir-666	-47.3	Rat	chr6	134397021	134397119	+	-45.6
Mouse	mmu-mir-667	-39.1	Human	chr14	100571705	100571806	+	-38.2
Mouse	mmu-mir-667	-39.1	Rat	chr6	134400500	134400591	+	-38.7
Mouse	mmu-mir-668	-33.3	Human	chr14	100591348	100591413	+	-33
Mouse	mmu-mir-668	-33.3	Rat	chr6	134416226	134416291	+	-33.3
Mouse	mmu-mir-670	-46.7	Human	chr11	43537781	43537880	+	-46.5
Mouse	mmu-mir-670	-46.7	Rat	chr3	78669854	78669951	-	-46.8
Mouse	mmu-mir-671	-56	Human	chr7	150566450	150566547	+	-59.1
Mouse	mmu-mir-671	-56	Rat	chr4	5960200	5960297	-	-56
Mouse	mmu-mir-672	-44.1	Rat	chrX	92107902	92108001	-	-45.1
Mouse	mmu-mir-673	-43.2	Human	chr14	100397392	100397487	+	-46.3
Mouse	mmu-mir-673	-43.2	Rat	chr6	134149773	134149863	+	-43.8
Mouse	mmu-mir-674	-60.4	Rat	chr3	103253443	103253542	+	-57.3
Mouse	mmu-mir-675	-56	Human	chr11	1974558	1974642	-	-52.9
Mouse	mmu-mir-675	-56	Rat	chr1	202824502	202824585	-	-57.5
Mouse	mmu-mir-676	-42.8	Human	chrX	69159420	69159508	+	-36.7
Mouse	mmu-mir-676	-42.8	Rat	chrX	88378185	88378273	+	-34.4
Mouse	mmu-mir-677	-35.2	Human	chr12	55323693	55323805	-	-25.8
Mouse	mmu-mir-677	-35.2	Rat	chr7	1378175	1378286	+	-24.6
Mouse	mmu-mir-678	-31.7	Human	chr21	46909096	46909178	+	-35.2
Mouse	mmu-mir-678	-31.7	Rat	chr20	12816833	12816916	+	-35
Mouse	mmu-mir-679	-30.3	Rat	chr6	134395089	134395162	+	-32.6
Mouse	mmu-mir-681	-42.4	Human	chr14	49887316	49887459	-	-56.3
Mouse	mmu-mir-681	-42.4	Rat	chr6	91818682	91818815	-	-45.8
Mouse	mmu-mir-685	-51.7	Rat	chr15	26789887	26789973	-	-35.1
Mouse	mmu-mir-686	-32.3	Human	chr14	22572579	22572687	-	-35.6
Mouse	mmu-mir-686	-32.3	Rat	chr15	32693307	32693415	-	-30.4
Mouse	mmu-mir-687	-24.6	Rat	chr15	53840877	53840964	-	-20.9
Mouse	mmu-mir-688	-32.5	Human	chr12	52356859	52356931	-	-26.3
Mouse	mmu-mir-688	-32.5	Rat	chr7	141422044	141422123	-	-32.6
Mouse	mmu-mir-690	-28.2	Rat	chr11	74057906	74058015	+	-25.8
Mouse	mmu-mir-691	-16.6	Rat	chr11	13104248	13104321	-	-20.1
Mouse	mmu-mir-694	-23.6	Rat	chr18	62280445	62280523	+	-27.3
Mouse	mmu-mir-695	-34.4	Rat	chr3	145841349	145841448	+	-26.6
Mouse	mmu-mir-697	-39.8	Human	chr1	38197067	38197197	-	-27.5
Mouse	mmu-mir-697	-39.8	Rat	chr5	144058960	144059065	+	-38
Mouse	mmu-mir-698	-37.4	Human	chr1	38181913	38182004	-	-32.1
Mouse	mmu-mir-698	-37.4	Rat	chr5	144074761	144074878	+	-39.4
Mouse	mmu-mir-699	-26.4	Human	chr9	35647781	35647843	-	-23.7
Mouse	mmu-mir-700	-32.7	Rat	chr5	154209213	154209290	-	-24.2
Mouse	mmu-mir-701	-34.5	Rat	chr12	45777069	45777177	-	-31.4
Mouse	mmu-mir-702	-49	Human	chr7	100640448	100640541	-	-40.3
Mouse	mmu-mir-702	-49	Rat	chr12	20861548	20861658	+	-45.2
Mouse	mmu-mir-704	-27.2	Human	chr7	148340016	148340107	-	-44
Mouse	mmu-mir-704	-27.2	Rat	chr4	75937802	75937878	-	-23.1
Mouse	mmu-mir-705	-40.8	Human	chr2	73155386	73155472	-	-28.6
Mouse	mmu-mir-705	-40.8	Rat	chr4	119586196	119586278	-	-33.2
Mouse	mmu-mir-707	-32.4	Rat	chr1	95322453	95322514	+	-20
Mouse	mmu-mir-708	-44.8	Rat	chr1	153476653	153476761	+	-47.2
Mouse	mmu-mir-709	-33.2	Rat	chr19	25756882	25756974	-	-48.5
Mouse	mmu-mir-710	-33.1	Human	chr4	166729725	166729842	+	-25.2
Mouse	mmu-mir-710	-33.1	Rat	chr16	28127903	28128012	+	-28
Mouse	mmu-mir-717	-25.3	Human	chrX	132708435	132708543	-	-22.7
Mouse	mmu-mir-718	-53.4	Human	chrX	152938565	152938658	-	-51.7
Mouse	mmu-mir-718	-53.4	Rat	chrX	159969109	159969195	-	-48.2
Mouse	mmu-mir-719	-27.8	Human	chr13	24803490	24803599	+	-27.3
Mouse	mmu-mir-719	-27.8	Rat	chr15	39327366	39327475	-	-27.2
Mouse	mmu-mir-720	-28.2	Rat	chr2	181197863	181197930	-	-22.7
Mouse	mmu-mir-741	-31.6	Rat	chrX	152842647	152842713	-	-28.1
Mouse	mmu-mir-742	-25.7	Human	chrX	144884001	144884065	-	-27.1
Mouse	mmu-mir-742	-25.7	Rat	chrX	152829276	152829340	-	-28.1
Mouse	mmu-mir-743a	-23	Rat	chrX	152821793	152821854	-	-21.6
Mouse	mmu-mir-743b	-29	Rat	chrX	152822276	152822352	-	-31
Mouse	mmu-mir-744	-45.5	Human	chr17	11925939	11926038	+	-40.4
Mouse	mmu-mir-758	-32.3	Human	chr14	100562113	100562193	+	-28.5
Mouse	mmu-mir-758	-32.3	Rat	chr6	134391994	134392074	+	-32.3
Mouse	mmu-mir-759	-31.4	Human	chr13	52282180	52282277	+	-33.5
Mouse	mmu-mir-759	-31.4	Rat	chr15	60997670	60997767	+	-31.4
Mouse	mmu-mir-760	-61.3	Human	chr1	94084956	94085072	+	-52.3
Mouse	mmu-mir-760	-61.3	Rat	chr2	218940551	218940669	-	-60.2
Mouse	mmu-mir-761	-47.5	Human	chr1	52074595	52074670	-	-45
Mouse	mmu-mir-761	-47.5	Rat	chr5	130366418	130366493	+	-48.1
Mouse	mmu-mir-762	-54.1	Human	chr16	30812726	30812801	+	-57.4
Mouse	mmu-mir-762	-54.1	Rat	chr1	186997184	186997259	+	-50.5
Mouse	mmu-mir-763	-48.9	Human	chr12	64538060	64538179	+	-56.6
Mouse	mmu-mir-763	-48.9	Rat	chr7	59721494	59721612	-	-49.2
Mouse	mmu-mir-764	-49.9	Human	chrX	113780134	113780269	+	-47.1
Mouse	mmu-mir-764	-49.9	Rat	chrX	31207234	31207341	-	-48.8
Mouse	mmu-mir-770	-59.1	Human	chr14	100388484	100388577	+	-50.8
Mouse	mmu-mir-770	-59.1	Rat	chr6	134141353	134141446	+	-59.1
Mouse	mmu-mir-7a-1	-47.1	Human	chr9	85774483	85774592	-	-45.6
Mouse	mmu-mir-7a-1	-47.1	Rat	chr17	12204077	12204184	+	-46.8
Mouse	mmu-mir-7a-2	-40.3	Human	chr15	86956073	86956169	+	-41.7
Mouse	mmu-mir-7a-2	-40.3	Rat	chr1	134607264	134607358	+	-35
Mouse	mmu-mir-7b	-36.6	Human	chr19	4721681	4721793	+	-38.2
Mouse	mmu-mir-7b	-36.6	Rat	chrUn	25526383	25526495	-	-29.7
Mouse	mmu-mir-802	-31.4	Human	chr21	36014884	36014977	+	-32.9
Mouse	mmu-mir-802	-31.4	Rat	chr11	33538465	33538561	+	-28.6
Mouse	mmu-mir-804	-27.9	Human	chr5	179040520	179040618	+	-25.4
Mouse	mmu-mir-804	-27.9	Rat	chr10	35908283	35908376	-	-32
Mouse	mmu-mir-871	-40.3	Rat	chrX	152856065	152856141	-	-37.6
Mouse	mmu-mir-872	-31.5	Rat	chr5	114979205	114979285	+	-31.5
Mouse	mmu-mir-874	-37.1	Human	chr5	137011160	137011237	-	-37.2
Mouse	mmu-mir-874	-37.1	Rat	chr17	12597361	12597436	+	-37.3
Mouse	mmu-mir-875	-28.7	Human	chr8	100618189	100618265	-	-32
Mouse	mmu-mir-875	-28.7	Rat	chr7	71189237	71189314	-	-29.5
Mouse	mmu-mir-876	-31.2	Human	chr9	28853624	28853704	-	-41.4
Mouse	mmu-mir-876	-31.2	Rat	chr5	53434877	53434957	-	-34
Mouse	mmu-mir-877	-37.1	Human	chr6	30660088	30660173	+	-34.3
Mouse	mmu-mir-877	-37.1	Rat	chr20	2958184	2958268	+	-34.8
Mouse	mmu-mir-878	-25.6	Rat	chrX	152851739	152851815	-	-28.8
Mouse	mmu-mir-879	-38.3	Rat	chr4	21126240	21126315	-	-33.4
Mouse	mmu-mir-880	-21.9	Rat	chrX	152850266	152850343	-	-26.8
Mouse	mmu-mir-881	-22.8	Rat	chrX	152852188	152852264	-	-25.7
Mouse	mmu-mir-882	-22.1	Rat	chr6	134359971	134360047	+	-20.4
Mouse	mmu-mir-883a	-39.2	Rat	chrX	152829659	152829734	-	-38.5
Mouse	mmu-mir-883b	-28	Rat	chrX	152836631	152836708	-	-20.4
Mouse	mmu-mir-9-1	-42	Human	chr1	154656757	154656845	-	-42
Mouse	mmu-mir-9-1	-42	Rat	chr2	180293009	180293097	+	-42
Mouse	mmu-mir-9-2	-29	Human	chr5	87998434	87998505	-	-29
Mouse	mmu-mir-9-2	-29	Rat	chr2	12259513	12259584	-	-29
Mouse	mmu-mir-92a-1	-34.8	Human	chr13	90801569	90801646	+	-35.7
Mouse	mmu-mir-92a-1	-34.8	Rat	chr15	99854442	99854519	+	-36.3
Mouse	mmu-mir-92a-2	-40.9	Human	chrX	133131225	133131315	-	-35.2
Mouse	mmu-mir-92a-2	-40.9	Rat	chrX	139740802	139740893	-	-39.1
Mouse	mmu-mir-92b	-52.9	Human	chr1	153431601	153431683	+	-52.5
Mouse	mmu-mir-92b	-52.9	Rat	chr2	181395426	181395508	-	-51.1
Mouse	mmu-mir-93	-47.2	Human	chr7	99529323	99529410	-	-54.6
Mouse	mmu-mir-93	-47.2	Rat	chr12	17608173	17608259	-	-46
Mouse	mmu-mir-9-3	-41.1	Human	chr15	87712252	87712341	+	-41.1
Mouse	mmu-mir-9-3	-41.1	Rat	chr1	135254133	135254222	+	-39
Mouse	mmu-mir-96	-47.3	Human	chr7	129201756	129201860	-	-46.9
Mouse	mmu-mir-96	-47.3	Rat	chr4	57074891	57074996	-	-49.1
Mouse	mmu-mir-98	-51.9	Human	chrX	53599914	53600021	-	-56.4
Mouse	mmu-mir-98	-51.9	Rat	chrX	41377546	41377653	+	-53.8
Mouse	mmu-mir-99a	-29.1	Human	chr21	16833288	16833352	+	-28.5
Mouse	mmu-mir-99a	-29.1	Rat	chr11	16397552	16397616	+	-29.5
Mouse	mmu-mir-99b	-29.2	Human	chr19	56887677	56887746	+	-29.2
Mouse	mmu-mir-99b	-29.2	Rat	chr1	56486969	56487038	+	-29.2
