# Supplementary material for: Rapid evolution of mammalian X-linked testis microRNAs
Source: BMC Genomics. 2009 Mar 4;10:97. doi: 10.1186/1471-2164-10-97 (PMC2660371; doi:10.1186/1471-2164-10-97)
Supplement: Additional file 2 — Gene ontology enrichment exclusively in target genes of X-linked testis miRNAs. Excel spreadsheet presenting gene ontology enrichment exclusively in target genes of X-linked testis miRNAs. [file 1471-2164-10-97-S2.xls]

## Sheet: Sheet1
Supplementary Table 2: Gene ontology enrichment exclusively in target genes of X-linked testis miRNAs
GO ID	GO term	GO type	No. of total genes in each GO category	No. of total genes in population	Target genes of X-linked non-testis miRNA				Target genes of X-linked testis miRNA
					No. of target genes in each GO category	No. of total target genes	Fold enrichment	Benjamini	No. of target genes in each GO category	No. of total target genes	Fold enrichment	Benjamini
GO:0007049	cell cycle	Biological Process	894	15360	100	1346	1.27646	0.201222	85	702	2.08035	2.5343e-08
GO:0022402	cell cycle process	Biological Process	749	15360	82	1346	1.24933	0.419074	71	702	2.0741	1.02461e-06
GO:0000074	regulation of progression through cell cycle	Biological Process	526	15360	62	1346	1.34509	0.282282	54	702	2.24627	6.13168e-06
GO:0051726	regulation of cell cycle	Biological Process	529	15360	63	1346	1.35904	0.236544	54	702	2.23353	6.99342e-06
GO:0019538	protein metabolic process	Biological Process	3691	15360	370	1346	1.14394	0.051429	227	702	1.34566	2.78228e-05
GO:0065003	macromolecular complex assembly	Biological Process	560	15360	63	1346	1.2838	0.466983	54	702	2.10989	3.81825e-05
GO:0008152	metabolic process	Biological Process	9181	15360	845	1346	1.0503	0.232649	481	702	1.14633	6.37433e-05
GO:0022607	cellular component assembly	Biological Process	602	15360	68	1346	1.28902	0.399169	56	702	2.03538	6.58781e-05
GO:0006461	protein complex assembly	Biological Process	295	15360	34	1346	1.31523	0.744805	34	702	2.5218	0.000146652
GO:0044267	cellular protein metabolic process	Biological Process	3482	15360	344	1346	1.12739	0.156704	209	702	1.31332	0.000496727
GO:0044260	cellular macromolecule metabolic process	Biological Process	3534	15360	347	1346	1.12049	0.193412	210	702	1.30019	0.000866644
GO:0042063	gliogenesis	Biological Process	38	15360	5	1346	1.50152	0.985719	10	702	5.75798	0.00271592
GO:0010001	glial cell differentiation	Biological Process	32	15360	4	1346	1.42645	0.993587	9	702	6.15385	0.00464055
GO:0051649	establishment of cellular localization	Biological Process	881	15360	99	1346	1.28235	0.188479	66	702	1.63916	0.00542387
GO:0032446	protein modification by small protein conjugation	Biological Process	83	15360	15	1346	2.06234	0.262095	14	702	3.69066	0.00581547
GO:0016265	death	Biological Process	834	15360	99	1346	1.35461	0.05505	63	702	1.65283	0.00593318
GO:0008219	cell death	Biological Process	834	15360	99	1346	1.35461	0.05505	63	702	1.65283	0.00593318
GO:0046907	intracellular transport	Biological Process	714	15360	74	1346	1.18271	0.75628	56	702	1.71611	0.00605128
GO:0006511	ubiquitin-dependent protein catabolic process	Biological Process	188	15360	23	1346	1.3961	0.781105	22	702	2.56047	0.00809737
GO:0006606	protein import into nucleus	Biological Process	87	15360	12	1346	1.57401	0.851358	14	702	3.52097	0.00866677
GO:0043632	modification-dependent macromolecule catabolic process	Biological Process	190	15360	23	1346	1.3814	0.803	22	702	2.53351	0.00899852
GO:0019941	modification-dependent protein catabolic process	Biological Process	190	15360	23	1346	1.3814	0.802746	22	702	2.53351	0.00899852
GO:0051641	cellular localization	Biological Process	906	15360	101	1346	1.27215	0.210432	66	702	1.59393	0.010196
GO:0051603	proteolysis involved in cellular protein catabolic process	Biological Process	192	15360	23	1346	1.36701	0.827059	22	702	2.50712	0.0101989
GO:0051170	nuclear import	Biological Process	89	15360	13	1346	1.66686	0.748698	14	702	3.44185	0.0102672
GO:0043549	regulation of kinase activity	Biological Process	236	15360	36	1346	1.74075	0.05293	25	702	2.31783	0.0109587
GO:0044257	cellular protein catabolic process	Biological Process	194	15360	23	1346	1.35292	0.83	22	702	2.48128	0.0113052
GO:0048489	synaptic vesicle transport	Biological Process	21	15360	5	1346	2.71705	0.799323	7	702	7.29345	0.0137567
GO:0051338	regulation of transferase activity	Biological Process	241	15360	36	1346	1.70464	0.070339	25	702	2.26975	0.0146428
GO:0043623	cellular protein complex assembly	Biological Process	60	15360	5	1346	0.950966	0.999	11	702	4.0114	0.0173659
GO:0051094	positive regulation of developmental process	Biological Process	72	15360	13	1346	2.06043	0.374484	12	702	3.64672	0.0191412
GO:0012501	programmed cell death	Biological Process	791	15360	93	1346	1.34169	0.088905	58	702	1.60437	0.0202187
GO:0017038	protein import	Biological Process	110	15360	13	1346	1.34864	0.942	15	702	2.98368	0.0223892
GO:0030163	protein catabolic process	Biological Process	252	15360	26	1346	1.17739	0.957348	25	702	2.17067	0.0253205
GO:0007243	protein kinase cascade	Biological Process	393	15360	48	1346	1.39378	0.322261	34	702	1.89296	0.0258316
GO:0016567	protein ubiquitination	Biological Process	78	15360	15	1346	2.19454	0.186749	12	702	3.36621	0.0351963
GO:0006913	nucleocytoplasmic transport	Biological Process	143	15360	18	1346	1.43642	0.824294	17	702	2.60116	0.0360333
GO:0006886	intracellular protein transport	Biological Process	405	15360	40	1346	1.12707	0.957048	34	702	1.83687	0.0403406
GO:0051169	nuclear transport	Biological Process	145	15360	18	1346	1.41661	0.841162	17	702	2.56528	0.0404242
GO:0001505	regulation of neurotransmitter levels	Biological Process	80	15360	14	1346	1.99703	0.368073	12	702	3.28205	0.0407306
GO:0006915	apoptosis	Biological Process	784	15360	90	1346	1.31	0.167594	56	702	1.56288	0.0409861
GO:0043069	negative regulation of programmed cell death	Biological Process	233	15360	29	1346	1.42033	0.61075	23	702	2.15986	0.0418831
GO:0000059	protein import into nucleus, docking	Biological Process	18	15360	3	1346	1.90193	0.989518	6	702	7.29345	0.0418986
GO:0006605	protein targeting	Biological Process	219	15360	22	1346	1.14637	0.97791	22	702	2.19803	0.0439122
GO:0043407	negative regulation of MAP kinase activity	Biological Process	27	15360	7	1346	2.95856	0.420524	7	702	5.67268	0.0457653
GO:0043067	regulation of programmed cell death	Biological Process	544	15360	65	1346	1.36352	0.21	42	702	1.68929	0.0458402
GO:0033673	negative regulation of kinase activity	Biological Process	58	15360	14	1346	2.75452	0.050208	10	702	3.77247	0.0461393
GO:0006469	negative regulation of protein kinase activity	Biological Process	58	15360	14	1346	2.75452	0.050208	10	702	3.77247	0.0461393
GO:0000165	MAPKKK cascade	Biological Process	163	15360	24	1346	1.68023	0.298	18	702	2.41623	0.0492573
